# Supplementary material for: ﻿Crab spiders (Araneae, Thomisidae) of Jinggang Mountain National Nature Reserve, Jiangxi Province, China
Source: Zookeys. 2022 Apr 13;1095:43–74. doi: 10.3897/zookeys.1095.72829 (PMC9021149; doi:10.3897/zookeys.1095.72829)
Supplement: XML Treatment for Angaeus xieluae [file zookeys.1095.72829-treatment2.xml]

<!DOCTYPE tp:taxon-treatment
  PUBLIC "-//TaxonX//DTD Taxonomic Treatment Publishing DTD v0 20100105//EN" "tax-treatment-NSO.dtd">
<tp:taxon-treatment xmlns:tp="http://www.plazi.org/taxpub"><tp:treatment-meta><kwd-group><label>Taxon classification</label><kwd>
                  <named-content content-type="kingdom">Animalia</named-content>
                </kwd><kwd>
                  <named-content content-type="order">Araneae</named-content>
                </kwd><kwd>
                  <named-content content-type="family">Thomisidae</named-content>
                </kwd></kwd-group><mixed-citation publication-type="journal"><person-group><name><surname>Liu</surname><given-names>Ke-Ke</given-names></name><name><surname>Ying</surname><given-names>Yuan-hao</given-names></name><name><surname>Fomichev</surname><given-names>Alexander A.</given-names></name><name><surname>Zhao</surname><given-names>Dan-chen</given-names></name><name><surname>Li</surname><given-names>Wen-hui</given-names></name><name><surname>Xiao</surname><given-names>Yong-hong</given-names></name><name><surname>Xu</surname><given-names>Xiang</given-names></name></person-group><article-title>﻿Crab spiders (<tp:taxon-name><tp:taxon-name-part taxon-name-part-type="genus" reg="Araneae">Araneae</tp:taxon-name-part></tp:taxon-name>, <tp:taxon-name><tp:taxon-name-part taxon-name-part-type="genus" reg="Thomisidae">Thomisidae</tp:taxon-name-part></tp:taxon-name>) of Jinggang Mountain National Nature Reserve, Jiangxi Province, China</article-title><source>Zookeys</source><day>13</day><month>04</month><year>2022</year><volume>1095</volume><fpage>43</fpage><lpage>74</lpage><pub-id pub-id-type="doi">10.3897/zookeys.1095.72829</pub-id></mixed-citation></tp:treatment-meta><tp:nomenclature><label>﻿</label><tp:taxon-name>
                <object-id xmlns:xlink="http://www.w3.org/1999/xlink" content-type="arpha" xlink:type="simple">E9FBDCC7-1167-52FB-9B12-1B2170F14A3A</object-id>
                <tp:taxon-name-part taxon-name-part-type="genus" reg="Angaeus">Angaeus</tp:taxon-name-part>
                <tp:taxon-name-part taxon-name-part-type="species" reg="xieluae">xieluae</tp:taxon-name-part>
                <object-id xmlns:xlink="http://www.w3.org/1999/xlink" content-type="zoobank" xlink:type="simple">http://zoobank.org/EADDA1BA-DD6D-4A83-9945-50116A0A90BD</object-id>
              </tp:taxon-name><tp:taxon-authority>Liu</tp:taxon-authority><tp:taxon-status xmlns:xlink="http://www.w3.org/1999/xlink" xlink:type="simple">sp. nov.</tp:taxon-status><xref ref-type="fig" rid="F1">Figs 1</xref><xref ref-type="fig" rid="F2">, 2</xref><xref ref-type="fig" rid="F3">, 3</xref></tp:nomenclature><tp:treatment-sec sec-type="material" id="SECID0EKHAG"><title>Material examined.</title><p><bold><italic>Holotype</italic></bold>: ♂, China: Jiangxi Province, Ji’an City, Jinggangshan County Level City, Jinggang Mountain National Nature Reserve, Eling Town, Tangnan Village, <named-content xmlns:xlink="http://www.w3.org/1999/xlink" content-type="dwc:verbatimCoordinates" xlink:type="simple"><named-content content-type="geo-json" specific-use="{&#34;type&#34;:&#34;Point&#34;,&#34;coordinates&#34;:[114.131000,26.719000]}" id="NCID0EYHAG" xlink:type="simple">26°43'8.4"N, 114°7'51.6"E</named-content></named-content>, 289 m, 3.X.2015, K. Liu et al. leg. <bold><italic>Paratypes</italic></bold>: 1 ♀, Longshi Town, Huishi Park, <named-content xmlns:xlink="http://www.w3.org/1999/xlink" content-type="dwc:verbatimCoordinates" xlink:type="simple"><named-content content-type="geo-json" specific-use="{&#34;type&#34;:&#34;Point&#34;,&#34;coordinates&#34;:[113.947000,26.709000]}" id="NCID0EDIAG" xlink:type="simple">26°42'32.4"N, 113°56'49.2"E</named-content></named-content>, 242 m, 2.V.2015, K. Liu et al. leg.; 1 ♂, Eling Town, Shenyuan Village, <named-content xmlns:xlink="http://www.w3.org/1999/xlink" content-type="dwc:verbatimCoordinates" xlink:type="simple"><named-content content-type="geo-json" specific-use="{&#34;type&#34;:&#34;Point&#34;,&#34;coordinates&#34;:[114.129000,26.724000]}" id="NCID0ELIAG" xlink:type="simple">26°43'26.4"N, 114°7'44.4"E</named-content></named-content>, 277 m, 28.V.2015, K. Liu et al. leg.; 1 ♂, Huangao Town, Zhongqiuba, 4.IV.2015, K. Liu et al. leg.</p></tp:treatment-sec><tp:treatment-sec sec-type="etymology" id="SECID0EQIAG"><title>Etymology.</title><p>The specific name is a matronym in honour of Miss Xie Lu from the College of Life Science, Jinggangshan University, who helped us in Longshi Town, where the paratype of the new species was collected.</p></tp:treatment-sec><tp:treatment-sec sec-type="diagnosis" id="SECID0EVIAG"><title>Diagnosis.</title><p>The male of the new species resembles those of <italic><tp:taxon-name><tp:taxon-name-part taxon-name-part-type="genus" reg="Angaeus">A.</tp:taxon-name-part><tp:taxon-name-part taxon-name-part-type="species" reg="rhombifer">rhombifer</tp:taxon-name-part></tp:taxon-name></italic> Thorell, 1890, widely distributed in South-East Asia, in having embolus (<italic>E</italic>) with widened tip and retrolateral tibial apophysis (<italic>RTA</italic>) as long as tibia but can be distinguished from it by having embolus with bill-shaped tip and widened base and the median apophysis (<italic><abbrev xmlns:xlink="http://www.w3.org/1999/xlink" xlink:title="median apophysis" id="ABBRID0EUJAG" xlink:type="simple">MA</abbrev></italic>) shifted retrolaterally (vs. embolus with narrow base and the median apophysis starting from the centre of the tegulum) (cf. Figs <xref ref-type="fig" rid="F1">1D</xref>, <xref ref-type="fig" rid="F2">2B, C</xref> and <xref ref-type="bibr" rid="B2">Benjamin 2013</xref>: fig. 2A). The female of <italic><tp:taxon-name><tp:taxon-name-part taxon-name-part-type="genus" reg="Angaeus">A.</tp:taxon-name-part><tp:taxon-name-part taxon-name-part-type="species" reg="xieluae">xieluae</tp:taxon-name-part></tp:taxon-name></italic> sp. nov. also resembles that of <italic><tp:taxon-name><tp:taxon-name-part taxon-name-part-type="genus" reg="Angaeus">A.</tp:taxon-name-part><tp:taxon-name-part taxon-name-part-type="species" reg="rhombifer">rhombifer</tp:taxon-name-part></tp:taxon-name></italic> in having elongated comma-shaped spermathecae (<italic><abbrev xmlns:xlink="http://www.w3.org/1999/xlink" xlink:title="spermathecae" id="ABBRID0E2KAG" xlink:type="simple">SP</abbrev></italic>) but can be separated from the latter by reduced septal stem (<italic><abbrev xmlns:xlink="http://www.w3.org/1999/xlink" xlink:title="septal stem" id="ABBRID0EALAG" xlink:type="simple">SS</abbrev></italic>) and arcuate anterior hood (<italic><abbrev xmlns:xlink="http://www.w3.org/1999/xlink" xlink:title="anterior hood" id="ABBRID0EFLAG" xlink:type="simple">AH</abbrev></italic>) spaced from spermathecae (vs. well-developed septal stem and horizontal anterior hood adjoining to spermathecae) (cf. Fig. <xref ref-type="fig" rid="F3">3C, D</xref> and <xref ref-type="bibr" rid="B2">Benjamin 2013</xref>: fig. 2D, E).</p><fig id="F1" position="float" orientation="portrait"><object-id xmlns:xlink="http://www.w3.org/1999/xlink" content-type="doi" xlink:type="simple">10.3897/zookeys.1095.72829.figure1</object-id><object-id xmlns:xlink="http://www.w3.org/1999/xlink" content-type="arpha" xlink:type="simple">A00073DB-3AFD-564A-9722-2588B1C3668E</object-id><label>Figure 1.</label><caption><p><italic><tp:taxon-name><tp:taxon-name-part taxon-name-part-type="genus" reg="Angaeus">Angaeus</tp:taxon-name-part><tp:taxon-name-part taxon-name-part-type="species" reg="xieluae">xieluae</tp:taxon-name-part></tp:taxon-name></italic> sp. nov., male holotype. <bold>A</bold> habitus, dorsal view <bold>B</bold> same, ventral view <bold>C</bold> palp, prolateral view <bold>D</bold> same, ventral view <bold>E</bold> same, retrolateral view. Abbreviations: C – conductor, E – embolus, <abbrev xmlns:xlink="http://www.w3.org/1999/xlink" xlink:title="base of the embolus" id="ABBRID0EOMAG" xlink:type="simple">Eb</abbrev> – base of the embolus, <abbrev xmlns:xlink="http://www.w3.org/1999/xlink" xlink:title="median apophysis" id="ABBRID0ESMAG" xlink:type="simple">MA</abbrev> – median apophysis, <abbrev xmlns:xlink="http://www.w3.org/1999/xlink" xlink:title="retrolateral tibial apophysis" id="ABBRID0EWMAG" xlink:type="simple">RTA</abbrev> – retrolateral tibial apophysis, <abbrev xmlns:xlink="http://www.w3.org/1999/xlink" xlink:title="sperm duct" id="ABBRID0EDNAG" xlink:type="simple">SD</abbrev> – sperm duct. Scale bars: 0.5 mm (<bold>A, B</bold>), 0.1 mm (<bold>C–E</bold>).</p></caption><graphic xmlns:xlink="http://www.w3.org/1999/xlink" xlink:href="zookeys-1095-043-g001.jpg" position="float" orientation="portrait" xlink:type="simple" id="oo_672163.jpg"><uri content-type="original_file" xlink:type="simple">https://binary.pensoft.net/fig/672163</uri></graphic></fig><fig id="F2" position="float" orientation="portrait"><object-id xmlns:xlink="http://www.w3.org/1999/xlink" content-type="doi" xlink:type="simple">10.3897/zookeys.1095.72829.figure2</object-id><object-id xmlns:xlink="http://www.w3.org/1999/xlink" content-type="arpha" xlink:type="simple">8B45523E-6B95-5841-B545-671F82E0C98D</object-id><label>Figure 2.</label><caption><p>SEM micrographs of <italic><tp:taxon-name><tp:taxon-name-part taxon-name-part-type="genus" reg="Angaeus">Angaeus</tp:taxon-name-part><tp:taxon-name-part taxon-name-part-type="species" reg="xieluae">xieluae</tp:taxon-name-part></tp:taxon-name></italic> sp. nov. male palp (holotype). <bold>A</bold> prolatero-ventral view <bold>B</bold> ventral view <bold>C</bold> same, details of bulb <bold>D</bold> same, details of retrolateral tibial apophysis <bold>E</bold> retrolateral view <bold>F</bold> retrolateral view, slightly dorsal <bold>G</bold> same, details of embolus. Abbreviations: C – conductor, E – embolus, <abbrev xmlns:xlink="http://www.w3.org/1999/xlink" xlink:title="base of the embolus" id="ABBRID0EROAG" xlink:type="simple">Eb</abbrev> – base of the embolus, <abbrev xmlns:xlink="http://www.w3.org/1999/xlink" xlink:title="embolic groove" id="ABBRID0EVOAG" xlink:type="simple">Gr</abbrev> – groove, <abbrev xmlns:xlink="http://www.w3.org/1999/xlink" xlink:title="median apophysis" id="ABBRID0E5OAG" xlink:type="simple">MA</abbrev> – median apophysis, <abbrev xmlns:xlink="http://www.w3.org/1999/xlink" xlink:title="retrolateral tibial apophysis" id="ABBRID0ECPAG" xlink:type="simple">RTA</abbrev> – retrolateral tibial apophysis. Scale bars: 0.1 mm (<bold>A–C, E, F</bold>), 20 μm (<bold>D, G</bold>).</p></caption><graphic xmlns:xlink="http://www.w3.org/1999/xlink" xlink:href="zookeys-1095-043-g002.jpg" position="float" orientation="portrait" xlink:type="simple" id="oo_672164.jpg"><uri content-type="original_file" xlink:type="simple">https://binary.pensoft.net/fig/672164</uri></graphic></fig></tp:treatment-sec><tp:treatment-sec sec-type="description" id="SECID0EYPAG"><title>Description.</title><p><bold>Male (<italic>holotype</italic>).</bold> Habitus as in Fig. <xref ref-type="fig" rid="F1">1A, B</xref>. Total length 6.22. Carapace: 2.70 long, 3.11 wide, anteriorly narrowed to 1.6, with abundant fluffy setae. Eye sizes and interdistances: <abbrev xmlns:xlink="http://www.w3.org/1999/xlink" xlink:title="anterior median eye" id="ABBRID0EHQAG" xlink:type="simple">AME</abbrev> 0.09, <abbrev xmlns:xlink="http://www.w3.org/1999/xlink" xlink:title="anterior lateral eye" id="ABBRID0ELQAG" xlink:type="simple">ALE</abbrev> 0.22, <abbrev xmlns:xlink="http://www.w3.org/1999/xlink" xlink:title="posterior median eye" id="ABBRID0EPQAG" xlink:type="simple">PME</abbrev> 0.11, <abbrev xmlns:xlink="http://www.w3.org/1999/xlink" xlink:title="posterior lateral eye" id="ABBRID0ETQAG" xlink:type="simple">PLE</abbrev> 0.19, <abbrev xmlns:xlink="http://www.w3.org/1999/xlink" xlink:title="anterior median eye" id="ABBRID0EXQAG" xlink:type="simple">AME</abbrev>–<abbrev xmlns:xlink="http://www.w3.org/1999/xlink" xlink:title="anterior median eye" id="ABBRID0E2QAG" xlink:type="simple">AME</abbrev> 0.16, <abbrev xmlns:xlink="http://www.w3.org/1999/xlink" xlink:title="anterior median eye" id="ABBRID0E6QAG" xlink:type="simple">AME</abbrev>–<abbrev xmlns:xlink="http://www.w3.org/1999/xlink" xlink:title="anterior lateral eye" id="ABBRID0EDRAG" xlink:type="simple">ALE</abbrev> 0.14, <abbrev xmlns:xlink="http://www.w3.org/1999/xlink" xlink:title="posterior median eye" id="ABBRID0EHRAG" xlink:type="simple">PME</abbrev>–<abbrev xmlns:xlink="http://www.w3.org/1999/xlink" xlink:title="posterior median eye" id="ABBRID0ELRAG" xlink:type="simple">PME</abbrev> 0.28, <abbrev xmlns:xlink="http://www.w3.org/1999/xlink" xlink:title="posterior median eye" id="ABBRID0EPRAG" xlink:type="simple">PME</abbrev>–<abbrev xmlns:xlink="http://www.w3.org/1999/xlink" xlink:title="posterior lateral eye" id="ABBRID0ETRAG" xlink:type="simple">PLE</abbrev> 0.28, <abbrev xmlns:xlink="http://www.w3.org/1999/xlink" xlink:title="anterior median eye" id="ABBRID0EXRAG" xlink:type="simple">AME</abbrev>–<abbrev xmlns:xlink="http://www.w3.org/1999/xlink" xlink:title="posterior median eye" id="ABBRID0E2RAG" xlink:type="simple">PME</abbrev> 0.29, <abbrev xmlns:xlink="http://www.w3.org/1999/xlink" xlink:title="anterior median eye" id="ABBRID0E6RAG" xlink:type="simple">AME</abbrev>–<abbrev xmlns:xlink="http://www.w3.org/1999/xlink" xlink:title="posterior lateral eye" id="ABBRID0EDSAG" xlink:type="simple">PLE</abbrev> 0.54, <abbrev xmlns:xlink="http://www.w3.org/1999/xlink" xlink:title="anterior lateral eye" id="ABBRID0EHSAG" xlink:type="simple">ALE</abbrev>–<abbrev xmlns:xlink="http://www.w3.org/1999/xlink" xlink:title="anterior lateral eye" id="ABBRID0ELSAG" xlink:type="simple">ALE</abbrev> 0.64, <abbrev xmlns:xlink="http://www.w3.org/1999/xlink" xlink:title="posterior lateral eye" id="ABBRID0EPSAG" xlink:type="simple">PLE</abbrev>–<abbrev xmlns:xlink="http://www.w3.org/1999/xlink" xlink:title="posterior lateral eye" id="ABBRID0ETSAG" xlink:type="simple">PLE</abbrev> 1.0, <abbrev xmlns:xlink="http://www.w3.org/1999/xlink" xlink:title="anterior lateral eye" id="ABBRID0EXSAG" xlink:type="simple">ALE</abbrev>–<abbrev xmlns:xlink="http://www.w3.org/1999/xlink" xlink:title="posterior lateral eye" id="ABBRID0E2SAG" xlink:type="simple">PLE</abbrev> 0.26; <abbrev xmlns:xlink="http://www.w3.org/1999/xlink" xlink:title="median ocular area" id="ABBRID0E6SAG" xlink:type="simple">MOA</abbrev> 0.45 long, front width 0.33, back width 0.51. Sternum (Fig. <xref ref-type="fig" rid="F1">1B</xref>) oval, with notch anteromedially. Abdomen (Fig. <xref ref-type="fig" rid="F1">1A, B</xref>): 3.58 long, 3.67 wide. Leg measurements: I 13.33 (4.22, 1.58, 3.88, 2.44, 1.21); II 13.56 (4.34, 1.59, 4.11, 2.38, 1.14); III 5.99 (1.86, 0.83, 1.48, 1.06, 0.76); IV 6.82 (2.15, 0.94, 1.57, 1.43, 0.73). Leg spination: I <abbrev xmlns:xlink="http://www.w3.org/1999/xlink" xlink:title="femur" id="ABBRID0ELTAG" xlink:type="simple">Fe</abbrev>: d4, p5, r4; <abbrev xmlns:xlink="http://www.w3.org/1999/xlink" xlink:title="tibia" id="ABBRID0EPTAG" xlink:type="simple">Ti</abbrev>: p2, r2, v8; <abbrev xmlns:xlink="http://www.w3.org/1999/xlink" xlink:title="metatarsus" id="ABBRID0ETTAG" xlink:type="simple">Mt</abbrev>: p2, r2, v6; II <abbrev xmlns:xlink="http://www.w3.org/1999/xlink" xlink:title="femur" id="ABBRID0EXTAG" xlink:type="simple">Fe</abbrev>: d10; <abbrev xmlns:xlink="http://www.w3.org/1999/xlink" xlink:title="tibia" id="ABBRID0E2TAG" xlink:type="simple">Ti</abbrev>: p2, r2, v7; <abbrev xmlns:xlink="http://www.w3.org/1999/xlink" xlink:title="metatarsus" id="ABBRID0E6TAG" xlink:type="simple">Mt</abbrev>: p3, r3, v4; III <abbrev xmlns:xlink="http://www.w3.org/1999/xlink" xlink:title="femur" id="ABBRID0EDUAG" xlink:type="simple">Fe</abbrev>: d2, p2, r2; <abbrev xmlns:xlink="http://www.w3.org/1999/xlink" xlink:title="tibia" id="ABBRID0EHUAG" xlink:type="simple">Ti</abbrev>: p2, r1, v2; <abbrev xmlns:xlink="http://www.w3.org/1999/xlink" xlink:title="metatarsus" id="ABBRID0ELUAG" xlink:type="simple">Mt</abbrev>: d2, v4; IV: <abbrev xmlns:xlink="http://www.w3.org/1999/xlink" xlink:title="femur" id="ABBRID0EPUAG" xlink:type="simple">Fe</abbrev>: d2; <abbrev xmlns:xlink="http://www.w3.org/1999/xlink" xlink:title="tibia" id="ABBRID0ETUAG" xlink:type="simple">Ti</abbrev>: p2, r1, v2; <abbrev xmlns:xlink="http://www.w3.org/1999/xlink" xlink:title="metatarsus" id="ABBRID0EXUAG" xlink:type="simple">Mt</abbrev>: d2, v2.</p><p>Colouration. Carapace reddish brown. Chelicerae dark brown. Endites and labium reddish brown. Sternum yellow. Legs yellow brown, with several dark spots near bases of setae; legs III and IV paler, with pale and dark colours. Abdomen reddish brown, medially with arch-shaped dark mark.</p><p>Palp (Figs <xref ref-type="fig" rid="F1">1C–E</xref>, <xref ref-type="fig" rid="F2">2</xref>). Femur 2 × longer than patella. Patella slightly shorter than tibia. Retrolateral tibial apophysis (<italic>RTA</italic>) large, as long as tibia, with thick and swollen base and ventral tibial apophysis, apex of <abbrev xmlns:xlink="http://www.w3.org/1999/xlink" xlink:title="retrolateral tibial apophysis" id="ABBRID0ERVAG" xlink:type="simple">RTA</abbrev> gradually pointed, directed dorsally. Cymbium drop-shaped, 2 × longer than wide. Tegulum oval, median apophysis (<italic><abbrev xmlns:xlink="http://www.w3.org/1999/xlink" xlink:title="median apophysis" id="ABBRID0E6VAG" xlink:type="simple">MA</abbrev></italic>) spoon-shaped, extending from subcentre to 1 o’clock position, with a small hook-like apex. Sperm duct (<italic><abbrev xmlns:xlink="http://www.w3.org/1999/xlink" xlink:title="sperm duct" id="ABBRID0EEWAG" xlink:type="simple">SD</abbrev></italic>) U-shaped, gradually tapering, arising at 1 o’clock position. Conductor (<italic>C</italic>) partly hidden by embolus, located close to the apex of median apophysis. Base of the embolus (<italic><abbrev xmlns:xlink="http://www.w3.org/1999/xlink" xlink:title="base of the embolus" id="ABBRID0ELWAG" xlink:type="simple">Eb</abbrev></italic>) ~ 3 × wider than the median apophysis. Embolus with clear sperm groove (<italic>Gr</italic>).</p><p><bold>Female.</bold> Habitus as in Fig. <xref ref-type="fig" rid="F3">3A, B</xref>. Total length 8.07. Carapace: 3.56 long, 3.51 wide, anteriorly narrowed to 0.6 × of its maximum width. Eye sizes and interdistances: <abbrev xmlns:xlink="http://www.w3.org/1999/xlink" xlink:title="anterior median eye" id="ABBRID0E5WAG" xlink:type="simple">AME</abbrev> 0.08, <abbrev xmlns:xlink="http://www.w3.org/1999/xlink" xlink:title="anterior lateral eye" id="ABBRID0ECXAG" xlink:type="simple">ALE</abbrev> 0.19, <abbrev xmlns:xlink="http://www.w3.org/1999/xlink" xlink:title="posterior median eye" id="ABBRID0EGXAG" xlink:type="simple">PME</abbrev> 0.11, <abbrev xmlns:xlink="http://www.w3.org/1999/xlink" xlink:title="posterior lateral eye" id="ABBRID0EKXAG" xlink:type="simple">PLE</abbrev> 0.18, <abbrev xmlns:xlink="http://www.w3.org/1999/xlink" xlink:title="anterior median eye" id="ABBRID0EOXAG" xlink:type="simple">AME</abbrev>–<abbrev xmlns:xlink="http://www.w3.org/1999/xlink" xlink:title="anterior median eye" id="ABBRID0ESXAG" xlink:type="simple">AME</abbrev> 0.25, <abbrev xmlns:xlink="http://www.w3.org/1999/xlink" xlink:title="anterior median eye" id="ABBRID0EWXAG" xlink:type="simple">AME</abbrev>–<abbrev xmlns:xlink="http://www.w3.org/1999/xlink" xlink:title="anterior lateral eye" id="ABBRID0E1XAG" xlink:type="simple">ALE</abbrev> 0.15, <abbrev xmlns:xlink="http://www.w3.org/1999/xlink" xlink:title="posterior median eye" id="ABBRID0E5XAG" xlink:type="simple">PME</abbrev>–<abbrev xmlns:xlink="http://www.w3.org/1999/xlink" xlink:title="posterior median eye" id="ABBRID0ECYAG" xlink:type="simple">PME</abbrev> 0.29, <abbrev xmlns:xlink="http://www.w3.org/1999/xlink" xlink:title="posterior median eye" id="ABBRID0EGYAG" xlink:type="simple">PME</abbrev>–<abbrev xmlns:xlink="http://www.w3.org/1999/xlink" xlink:title="posterior lateral eye" id="ABBRID0EKYAG" xlink:type="simple">PLE</abbrev> 0.30, <abbrev xmlns:xlink="http://www.w3.org/1999/xlink" xlink:title="anterior median eye" id="ABBRID0EOYAG" xlink:type="simple">AME</abbrev>–<abbrev xmlns:xlink="http://www.w3.org/1999/xlink" xlink:title="posterior median eye" id="ABBRID0ESYAG" xlink:type="simple">PME</abbrev> 0.34, <abbrev xmlns:xlink="http://www.w3.org/1999/xlink" xlink:title="anterior median eye" id="ABBRID0EWYAG" xlink:type="simple">AME</abbrev>–<abbrev xmlns:xlink="http://www.w3.org/1999/xlink" xlink:title="posterior lateral eye" id="ABBRID0E1YAG" xlink:type="simple">PLE</abbrev> 0.52, <abbrev xmlns:xlink="http://www.w3.org/1999/xlink" xlink:title="anterior lateral eye" id="ABBRID0E5YAG" xlink:type="simple">ALE</abbrev>–<abbrev xmlns:xlink="http://www.w3.org/1999/xlink" xlink:title="anterior lateral eye" id="ABBRID0ECZAG" xlink:type="simple">ALE</abbrev> 0.71, <abbrev xmlns:xlink="http://www.w3.org/1999/xlink" xlink:title="posterior lateral eye" id="ABBRID0EGZAG" xlink:type="simple">PLE</abbrev>–<abbrev xmlns:xlink="http://www.w3.org/1999/xlink" xlink:title="posterior lateral eye" id="ABBRID0EKZAG" xlink:type="simple">PLE</abbrev> 1.00, <abbrev xmlns:xlink="http://www.w3.org/1999/xlink" xlink:title="anterior lateral eye" id="ABBRID0EOZAG" xlink:type="simple">ALE</abbrev>–<abbrev xmlns:xlink="http://www.w3.org/1999/xlink" xlink:title="posterior lateral eye" id="ABBRID0ESZAG" xlink:type="simple">PLE</abbrev> 0.23. <abbrev xmlns:xlink="http://www.w3.org/1999/xlink" xlink:title="median ocular area" id="ABBRID0EWZAG" xlink:type="simple">MOA</abbrev> 0.56 long, front width 0.39, back width 0.52. Abdomen (Fig. <xref ref-type="fig" rid="F3">3A, B</xref>): 4.51 long, 4.16 wide, with abundant depressed patches. Leg measurements: I 11.99 (3.70, 1.42, 3.53, 2.20, 1.14); II 11.95 (3.78, 1.48, 3.44, 2.20, 1.05); III 5.81 (1.87, 0.78, 1.36, 1.10, 0.7); IV 6.74 (2.16, 0.86, 1.63, 1.34, 0.75). Leg spination: I <abbrev xmlns:xlink="http://www.w3.org/1999/xlink" xlink:title="femur" id="ABBRID0E5ZAG" xlink:type="simple">Fe</abbrev>: d6, p1; <abbrev xmlns:xlink="http://www.w3.org/1999/xlink" xlink:title="tibia" id="ABBRID0EC1AG" xlink:type="simple">Ti</abbrev>: p2, r2, v8; <abbrev xmlns:xlink="http://www.w3.org/1999/xlink" xlink:title="metatarsus" id="ABBRID0EG1AG" xlink:type="simple">Mt</abbrev>: p3, r3, v4; II <abbrev xmlns:xlink="http://www.w3.org/1999/xlink" xlink:title="femur" id="ABBRID0EK1AG" xlink:type="simple">Fe</abbrev>: d6; <abbrev xmlns:xlink="http://www.w3.org/1999/xlink" xlink:title="tibia" id="ABBRID0EO1AG" xlink:type="simple">Ti</abbrev>: p1, v2; <abbrev xmlns:xlink="http://www.w3.org/1999/xlink" xlink:title="metatarsus" id="ABBRID0ES1AG" xlink:type="simple">Mt</abbrev>: p3, r3, v4; III <abbrev xmlns:xlink="http://www.w3.org/1999/xlink" xlink:title="femur" id="ABBRID0EW1AG" xlink:type="simple">Fe</abbrev>: d2; <abbrev xmlns:xlink="http://www.w3.org/1999/xlink" xlink:title="tibia" id="ABBRID0E11AG" xlink:type="simple">Ti</abbrev>: p1, v2; <abbrev xmlns:xlink="http://www.w3.org/1999/xlink" xlink:title="metatarsus" id="ABBRID0E51AG" xlink:type="simple">Mt</abbrev>: d2, p1, v4; IV: <abbrev xmlns:xlink="http://www.w3.org/1999/xlink" xlink:title="femur" id="ABBRID0EC2AG" xlink:type="simple">Fe</abbrev>: d2; <abbrev xmlns:xlink="http://www.w3.org/1999/xlink" xlink:title="tibia" id="ABBRID0EG2AG" xlink:type="simple">Ti</abbrev>: p1, r1, v2; <abbrev xmlns:xlink="http://www.w3.org/1999/xlink" xlink:title="metatarsus" id="ABBRID0EK2AG" xlink:type="simple">Mt</abbrev>: d2, p1, r1, v2.</p><fig id="F3" position="float" orientation="portrait"><object-id xmlns:xlink="http://www.w3.org/1999/xlink" content-type="doi" xlink:type="simple">10.3897/zookeys.1095.72829.figure3</object-id><object-id xmlns:xlink="http://www.w3.org/1999/xlink" content-type="arpha" xlink:type="simple">E213A629-1FF8-5502-8E34-67DA30CEF610</object-id><label>Figure 3.</label><caption><p><italic><tp:taxon-name><tp:taxon-name-part taxon-name-part-type="genus" reg="Angaeus">Angaeus</tp:taxon-name-part><tp:taxon-name-part taxon-name-part-type="species" reg="xieluae">xieluae</tp:taxon-name-part></tp:taxon-name></italic> sp. nov., female paratype. <bold>A</bold> habitus, dorsal view <bold>B</bold> same, ventral view <bold>C</bold> epigyne, ventral view <bold>D</bold> same, dorsal view. Abbreviations: <abbrev xmlns:xlink="http://www.w3.org/1999/xlink" xlink:title="anterior hood" id="ABBRID0EJ3AG" xlink:type="simple">AH</abbrev> – anterior hood, <abbrev xmlns:xlink="http://www.w3.org/1999/xlink" xlink:title="atrium" id="ABBRID0EN3AG" xlink:type="simple">At</abbrev> – atrium, <abbrev xmlns:xlink="http://www.w3.org/1999/xlink" xlink:title="copulatory duct" id="ABBRID0EW3AG" xlink:type="simple">CD</abbrev> – copulatory duct, <abbrev xmlns:xlink="http://www.w3.org/1999/xlink" xlink:title="copulatory openings" id="ABBRID0E13AG" xlink:type="simple">CO</abbrev> – copulatory opening, <abbrev xmlns:xlink="http://www.w3.org/1999/xlink" xlink:title="epigynal teeth" id="ABBRID0E53AG" xlink:type="simple">ET</abbrev> – epigynal teeth, <abbrev xmlns:xlink="http://www.w3.org/1999/xlink" xlink:title="fertilisation duct" id="ABBRID0EC4AG" xlink:type="simple">FD</abbrev> – fertilisation duct, <abbrev xmlns:xlink="http://www.w3.org/1999/xlink" xlink:title="spermatheca" id="ABBRID0EG4AG" xlink:type="simple">SP</abbrev> – spermatheca, <abbrev xmlns:xlink="http://www.w3.org/1999/xlink" xlink:title="septal stem" id="ABBRID0EK4AG" xlink:type="simple">SS</abbrev> – septal stem. Scale bars: 0.5 mm (<bold>A, B</bold>), 0.1 mm (<bold>C, D</bold>).</p></caption><graphic xmlns:xlink="http://www.w3.org/1999/xlink" xlink:href="zookeys-1095-043-g003.jpg" position="float" orientation="portrait" xlink:type="simple" id="oo_672165.jpg"><uri content-type="original_file" xlink:type="simple">https://binary.pensoft.net/fig/672165</uri></graphic></fig><p>Colouration as in Fig. <xref ref-type="fig" rid="F3">3A, B</xref>. Carapace reddish brown. Chelicerae dark brown. Endites and labium reddish brown. Sternum reddish brown. Legs yellow brown, with several dark spots near bases of setae; legs III and IV paler, with pale and dark colours. Abdomen yellow brown, subposteriorly with arch-shaped dark mark.</p><p>Epigyne (Fig. <xref ref-type="fig" rid="F3">3C, D</xref>). Anterior hood (<italic><abbrev xmlns:xlink="http://www.w3.org/1999/xlink" xlink:title="anterior hood" id="ABBRID0EE5AG" xlink:type="simple">AH</abbrev></italic>) arcuate. Atrium (<italic>At</italic>) oval, 1.5 × wider than long, with several transverse wrinkles. Copulatory openings (<italic><abbrev xmlns:xlink="http://www.w3.org/1999/xlink" xlink:title="Copulatory openings" id="ABBRID0EQ5AG" xlink:type="simple">CO</abbrev></italic>) clearly visible, located within posteromedian part of the atrium. Epigynal teeth (<italic><abbrev xmlns:xlink="http://www.w3.org/1999/xlink" xlink:title="Epigynal teeth" id="ABBRID0EV5AG" xlink:type="simple">ET</abbrev></italic>) robust and blunt, inclined posteriorly. Septal stem (<italic><abbrev xmlns:xlink="http://www.w3.org/1999/xlink" xlink:title="septal stem" id="ABBRID0E15AG" xlink:type="simple">SS</abbrev></italic>) round and convex. Spermathecae (<italic><abbrev xmlns:xlink="http://www.w3.org/1999/xlink" xlink:title="spermatheca" id="ABBRID0E65AG" xlink:type="simple">SP</abbrev></italic>) 2.5 × longer than wide, with several distinct constrictions, separated in the anterior part by 1.5 × their width and closely spaced in the posterior part. Copulatory ducts (<italic><abbrev xmlns:xlink="http://www.w3.org/1999/xlink" xlink:title="Copulatory ducts" id="ABBRID0EE6AG" xlink:type="simple">CD</abbrev></italic>) shorter than the spermathecae width. Fertilisation ducts (<italic><abbrev xmlns:xlink="http://www.w3.org/1999/xlink" xlink:title="Fertilisation ducts" id="ABBRID0EJ6AG" xlink:type="simple">FD</abbrev></italic>) nearly as long as 1/2 spermathecal length.</p></tp:treatment-sec><tp:treatment-sec sec-type="distribution" id="SECID0EN6AG"><title>Distribution.</title><p>Known only from the type locality in Jiangxi Province of China (Fig. <xref ref-type="fig" rid="F17">17</xref>).</p></tp:treatment-sec><tp:treatment-sec><!--Section generated to contain objects referenced in tp:taxon-treatment.--><fig id="F17" position="float" orientation="portrait"><object-id xmlns:xlink="http://www.w3.org/1999/xlink" content-type="doi" xlink:type="simple">10.3897/zookeys.1095.72829.figure17</object-id><object-id xmlns:xlink="http://www.w3.org/1999/xlink" content-type="arpha" xlink:type="simple">1D1910A4-6B30-5C0F-846E-18D56C6BFC1B</object-id><label>Figure 17.</label><caption><p>The location of the Jinggang Mountain National Nature Reserve in China indicated by a large black dot.</p></caption><graphic xmlns:xlink="http://www.w3.org/1999/xlink" xlink:href="zookeys-1095-043-g017.jpg" position="float" orientation="portrait" xlink:type="simple" id="oo_672179.jpg"><uri content-type="original_file" xlink:type="simple">https://binary.pensoft.net/fig/672179</uri></graphic></fig></tp:treatment-sec><ref-list><ref id="B2"><mixed-citation xmlns:xlink="http://www.w3.org/1999/xlink" xlink:type="simple"><person-group><name name-style="western"><surname>Benjamin</surname><given-names>SP</given-names></name></person-group> (<year>2013</year>) <article-title>On the crab spider genus <italic><tp:taxon-name><tp:taxon-name-part taxon-name-part-type="genus">Angaeus</tp:taxon-name-part></tp:taxon-name></italic> Thorell, 1881 and its junior synonym <italic><tp:taxon-name><tp:taxon-name-part taxon-name-part-type="genus">Paraborboropactus</tp:taxon-name-part></tp:taxon-name></italic> Tang and Li, 2009 (<tp:taxon-name><tp:taxon-name-part taxon-name-part-type="genus">Araneae</tp:taxon-name-part></tp:taxon-name>: <tp:taxon-name><tp:taxon-name-part taxon-name-part-type="genus">Thomisidae</tp:taxon-name-part></tp:taxon-name>).</article-title><source>Zootaxa</source><volume>3635</volume>(<issue>1</issue>): <fpage>71</fpage>–<lpage>80</lpage>. <ext-link xlink:href="10.11646/zootaxa.3635.1.7" ext-link-type="doi" xlink:type="simple">https://doi.org/10.11646/zootaxa.3635.1.7</ext-link></mixed-citation></ref></ref-list></tp:taxon-treatment>
