# Supplementary material for: ﻿Crab spiders (Araneae, Thomisidae) of Jinggang Mountain National Nature Reserve, Jiangxi Province, China
Source: Zookeys. 2022 Apr 13;1095:43–74. doi: 10.3897/zookeys.1095.72829 (PMC9021149; doi:10.3897/zookeys.1095.72829)
Supplement: XML Treatment for Ebelingia forcipata [file zookeys.1095.72829-treatment4.xml]

<!DOCTYPE tp:taxon-treatment
  PUBLIC "-//TaxonX//DTD Taxonomic Treatment Publishing DTD v0 20100105//EN" "tax-treatment-NSO.dtd">
<tp:taxon-treatment xmlns:tp="http://www.plazi.org/taxpub"><tp:treatment-meta><kwd-group><label>Taxon classification</label><kwd>
                  <named-content content-type="kingdom">Animalia</named-content>
                </kwd><kwd>
                  <named-content content-type="order">Araneae</named-content>
                </kwd><kwd>
                  <named-content content-type="family">Thomisidae</named-content>
                </kwd></kwd-group><mixed-citation publication-type="journal"><person-group><name><surname>Liu</surname><given-names>Ke-Ke</given-names></name><name><surname>Ying</surname><given-names>Yuan-hao</given-names></name><name><surname>Fomichev</surname><given-names>Alexander A.</given-names></name><name><surname>Zhao</surname><given-names>Dan-chen</given-names></name><name><surname>Li</surname><given-names>Wen-hui</given-names></name><name><surname>Xiao</surname><given-names>Yong-hong</given-names></name><name><surname>Xu</surname><given-names>Xiang</given-names></name></person-group><article-title>﻿Crab spiders (<tp:taxon-name><tp:taxon-name-part taxon-name-part-type="genus" reg="Araneae">Araneae</tp:taxon-name-part></tp:taxon-name>, <tp:taxon-name><tp:taxon-name-part taxon-name-part-type="genus" reg="Thomisidae">Thomisidae</tp:taxon-name-part></tp:taxon-name>) of Jinggang Mountain National Nature Reserve, Jiangxi Province, China</article-title><source>Zookeys</source><day>13</day><month>04</month><year>2022</year><volume>1095</volume><fpage>43</fpage><lpage>74</lpage><pub-id pub-id-type="doi">10.3897/zookeys.1095.72829</pub-id></mixed-citation></tp:treatment-meta><tp:nomenclature><label>﻿</label><tp:taxon-name>
                <object-id xmlns:xlink="http://www.w3.org/1999/xlink" content-type="arpha" xlink:type="simple">86C3940C-4513-5183-A15E-6050529D8D4D</object-id>
                <tp:taxon-name-part taxon-name-part-type="genus" reg="Ebelingia">Ebelingia</tp:taxon-name-part>
                <tp:taxon-name-part taxon-name-part-type="species" reg="forcipata">forcipata</tp:taxon-name-part>
              </tp:taxon-name><tp:taxon-authority>(Song &amp; Zhu, 1993)</tp:taxon-authority><tp:taxon-status xmlns:xlink="http://www.w3.org/1999/xlink" xlink:type="simple">comb. nov.</tp:taxon-status><xref ref-type="fig" rid="F4">Figs 4</xref><xref ref-type="fig" rid="F5">, 5</xref><xref ref-type="fig" rid="F6">, 6</xref><tp:nomenclature-citation-list><tp:nomenclature-citation><tp:taxon-name>
                    <tp:taxon-name-part taxon-name-part-type="genus" reg="Misumenops">Misumenops</tp:taxon-name-part>
                    <tp:taxon-name-part taxon-name-part-type="species" reg="forcipatus">forcipatus</tp:taxon-name-part>
                  </tp:taxon-name><comment>Song &amp; Zhu, in Song, Zhu &amp; Li, 1993: 879, fig. 50A–C (♂); <xref ref-type="bibr" rid="B17">Song and Zhu 1997</xref>: 139, fig. 99A–C (♂); <xref ref-type="bibr" rid="B19">Song et al. 1999</xref>: 482, fig. 279H (♂).</comment></tp:nomenclature-citation><tp:nomenclature-citation><tp:taxon-name>
                    <tp:taxon-name-part taxon-name-part-type="genus" reg="Ebrechtella">Ebrechtella</tp:taxon-name-part>
                    <tp:taxon-name-part taxon-name-part-type="species" reg="forcipata">forcipata</tp:taxon-name-part>
                  </tp:taxon-name><comment>: Lehtinen 2004: 165.</comment></tp:nomenclature-citation></tp:nomenclature-citation-list></tp:nomenclature><tp:treatment-sec sec-type="material" id="SECID0EQDBG"><title>Material examined.</title><p>China: Jiangxi Province, Ji’an City, Jinggangshan County Level City, Jinggang Mountain National Nature Reserve: 1 ♂: Luofu Town, Changguling Forest Farm, <named-content xmlns:xlink="http://www.w3.org/1999/xlink" content-type="dwc:verbatimCoordinates" xlink:type="simple"><named-content content-type="geo-json" specific-use="{&#34;type&#34;:&#34;Point&#34;,&#34;coordinates&#34;:[114.235000,26.641111]}" id="NCID0EZDBG" xlink:type="simple">26°38'28"N, 114°14'6"E</named-content></named-content>, 583 m, 5.X.2014, K. Liu et al. leg.; 1 ♀, Luofu Town, Pingtou Village, Changguling Forest Farm, road side, <named-content xmlns:xlink="http://www.w3.org/1999/xlink" content-type="dwc:verbatimCoordinates" xlink:type="simple"><named-content content-type="geo-json" specific-use="{&#34;type&#34;:&#34;Point&#34;,&#34;coordinates&#34;:[114.234000,26.655000]}" id="NCID0EBEBG" xlink:type="simple">26°39'18"N, 114°14'2.4"E</named-content></named-content>, 438 m, 5.X.2014, K. Liu et al. leg.; 2 ♂, Ciping Town, Xingzhou Village, Baimukeng, <named-content xmlns:xlink="http://www.w3.org/1999/xlink" content-type="dwc:verbatimCoordinates" xlink:type="simple"><named-content content-type="geo-json" specific-use="{&#34;type&#34;:&#34;Point&#34;,&#34;coordinates&#34;:[114.186000,26.518000]}" id="NCID0EJEBG" xlink:type="simple">26°31'4.8"N, 114°11'9.6"E</named-content></named-content>, 669 m, 3.X.2014, K. Liu et al. leg.; 1 ♀, Ciping Town, Xiazhuang Village, Zhushachong Forest Farm, <named-content xmlns:xlink="http://www.w3.org/1999/xlink" content-type="dwc:verbatimCoordinates" xlink:type="simple"><named-content content-type="geo-json" specific-use="{&#34;type&#34;:&#34;Point&#34;,&#34;coordinates&#34;:[114.191000,26.552000]}" id="NCID0EREBG" xlink:type="simple">26°33'7.2"N, 114°11'27.6"E</named-content></named-content>, 683 m, 4.X.2014, K. Liu et al. leg.; 2 ♀, Luofu Town, Pingtou Village, Tea forest, <named-content xmlns:xlink="http://www.w3.org/1999/xlink" content-type="dwc:verbatimCoordinates" xlink:type="simple"><named-content content-type="geo-json" specific-use="{&#34;type&#34;:&#34;Point&#34;,&#34;coordinates&#34;:[114.230000,26.637333]}" id="NCID0EZEBG" xlink:type="simple">26°38'14.4"N, 114°13'48"E</named-content></named-content>, 419 m, 5.X.2014, K. Liu et al. leg.; 1 ♀, Huang’ao Town, Shantang Group, <named-content xmlns:xlink="http://www.w3.org/1999/xlink" content-type="dwc:verbatimCoordinates" xlink:type="simple"><named-content content-type="geo-json" specific-use="{&#34;type&#34;:&#34;Point&#34;,&#34;coordinates&#34;:[114.232000,26.473000]}" id="NCID0EBFBG" xlink:type="simple">26°28'22.8"N, 114°13'55.2"E</named-content></named-content>, 315 m, 5.X.2015, K. Liu et al. leg.</p></tp:treatment-sec><tp:treatment-sec sec-type="diagnosis" id="SECID0EGFBG"><title>Diagnosis.</title><p>The species differs from both congeners by the retrolateral tibial apophysis (<italic>RTA</italic>) with two equally long and thick branches (vs. dorsal branch much thinner and shorter than the ventral) (cf. Figs <xref ref-type="fig" rid="F4">4E</xref>, <xref ref-type="fig" rid="F5">5B, C, E, F</xref>; <xref ref-type="bibr" rid="B17">Song and Zhu 1997</xref>: fig. 100F; and <xref ref-type="bibr" rid="B9">Logunov 1992</xref>: fig. 9) in male and by thick and swollen copulatory ducts (<italic><abbrev xmlns:xlink="http://www.w3.org/1999/xlink" xlink:title="copulatory duct" id="ABBRID0EIGBG" xlink:type="simple">CD</abbrev></italic>) (vs. tube-shaped) (cf. Fig. <xref ref-type="fig" rid="F6">6D</xref>; <xref ref-type="bibr" rid="B17">Song and Zhu 1997</xref>: fig. 100D; and <xref ref-type="bibr" rid="B4">Kim and Gwon 2001</xref>: fig. 34) in female.</p><fig id="F4" position="float" orientation="portrait"><object-id xmlns:xlink="http://www.w3.org/1999/xlink" content-type="doi" xlink:type="simple">10.3897/zookeys.1095.72829.figure4</object-id><object-id xmlns:xlink="http://www.w3.org/1999/xlink" content-type="arpha" xlink:type="simple">772B461E-5D2D-50F4-AA7F-D346B82666CF</object-id><label>Figure 4.</label><caption><p><italic><tp:taxon-name><tp:taxon-name-part taxon-name-part-type="genus" reg="Ebelingia">Ebelingia</tp:taxon-name-part><tp:taxon-name-part taxon-name-part-type="species" reg="forcipata">forcipata</tp:taxon-name-part></tp:taxon-name></italic> (Song &amp; Zhu, 1993), male. <bold>A</bold> habitus, dorsal view <bold>B</bold> same, ventral view <bold>C</bold> palp, prolateral view <bold>D</bold> same, ventral view <bold>E</bold> same, retrolateral view. Abbreviations: E – embolus, <abbrev xmlns:xlink="http://www.w3.org/1999/xlink" xlink:title="retrolateral tibial apophysis" id="ABBRID0EVHBG" xlink:type="simple">RTA</abbrev> – retrolateral tibial apophysis, <abbrev xmlns:xlink="http://www.w3.org/1999/xlink" xlink:title="sperm duct" id="ABBRID0ECIBG" xlink:type="simple">SD</abbrev> – sperm duct, <abbrev xmlns:xlink="http://www.w3.org/1999/xlink" xlink:title="tegular ridge" id="ABBRID0EGIBG" xlink:type="simple">TR</abbrev> – tegular ridge, <abbrev xmlns:xlink="http://www.w3.org/1999/xlink" xlink:title="ventral tibial apophysis" id="ABBRID0EKIBG" xlink:type="simple">VTA</abbrev> – ventral tibial apophysis. Scale bars: 0.5 mm (<bold>A, B</bold>), 0.1 mm (<bold>C–E</bold>).</p></caption><graphic xmlns:xlink="http://www.w3.org/1999/xlink" xlink:href="zookeys-1095-043-g004.jpg" position="float" orientation="portrait" xlink:type="simple" id="oo_672166.jpg"><uri content-type="original_file" xlink:type="simple">https://binary.pensoft.net/fig/672166</uri></graphic></fig></tp:treatment-sec><tp:treatment-sec sec-type="description" id="SECID0EAJBG"><title>Description.</title><p><bold>Male.</bold> Habitus as in Fig. <xref ref-type="fig" rid="F4">4A, B</xref>. Total length 2.60. Carapace: 1.35 long, 1.50 wide, with dense setae dorsally. Eye sizes and interdistances: <abbrev xmlns:xlink="http://www.w3.org/1999/xlink" xlink:title="anterior median eye" id="ABBRID0EMJBG" xlink:type="simple">AME</abbrev> 0.07, <abbrev xmlns:xlink="http://www.w3.org/1999/xlink" xlink:title="anterior lateral eye" id="ABBRID0EQJBG" xlink:type="simple">ALE</abbrev> 0.11, <abbrev xmlns:xlink="http://www.w3.org/1999/xlink" xlink:title="posterior median eye" id="ABBRID0EUJBG" xlink:type="simple">PME</abbrev> 0.06, <abbrev xmlns:xlink="http://www.w3.org/1999/xlink" xlink:title="posterior lateral eye" id="ABBRID0EYJBG" xlink:type="simple">PLE</abbrev> 0.08, <abbrev xmlns:xlink="http://www.w3.org/1999/xlink" xlink:title="anterior median eye" id="ABBRID0E3JBG" xlink:type="simple">AME</abbrev>–<abbrev xmlns:xlink="http://www.w3.org/1999/xlink" xlink:title="anterior median eye" id="ABBRID0EAKBG" xlink:type="simple">AME</abbrev> 0.16, <abbrev xmlns:xlink="http://www.w3.org/1999/xlink" xlink:title="anterior median eye" id="ABBRID0EEKBG" xlink:type="simple">AME</abbrev>–<abbrev xmlns:xlink="http://www.w3.org/1999/xlink" xlink:title="anterior lateral eye" id="ABBRID0EIKBG" xlink:type="simple">ALE</abbrev> 0.16, <abbrev xmlns:xlink="http://www.w3.org/1999/xlink" xlink:title="posterior median eye" id="ABBRID0EMKBG" xlink:type="simple">PME</abbrev>–<abbrev xmlns:xlink="http://www.w3.org/1999/xlink" xlink:title="posterior median eye" id="ABBRID0EQKBG" xlink:type="simple">PME</abbrev> 0.27, <abbrev xmlns:xlink="http://www.w3.org/1999/xlink" xlink:title="posterior median eye" id="ABBRID0EUKBG" xlink:type="simple">PME</abbrev>–<abbrev xmlns:xlink="http://www.w3.org/1999/xlink" xlink:title="posterior lateral eye" id="ABBRID0EYKBG" xlink:type="simple">PLE</abbrev> 0.21 <abbrev xmlns:xlink="http://www.w3.org/1999/xlink" xlink:title="anterior median eye" id="ABBRID0E3KBG" xlink:type="simple">AME</abbrev>–<abbrev xmlns:xlink="http://www.w3.org/1999/xlink" xlink:title="posterior median eye" id="ABBRID0EALBG" xlink:type="simple">PME</abbrev> 0.13, <abbrev xmlns:xlink="http://www.w3.org/1999/xlink" xlink:title="anterior median eye" id="ABBRID0EELBG" xlink:type="simple">AME</abbrev>–<abbrev xmlns:xlink="http://www.w3.org/1999/xlink" xlink:title="posterior lateral eye" id="ABBRID0EILBG" xlink:type="simple">PLE</abbrev> 0.37, <abbrev xmlns:xlink="http://www.w3.org/1999/xlink" xlink:title="anterior lateral eye" id="ABBRID0EMLBG" xlink:type="simple">ALE</abbrev>–<abbrev xmlns:xlink="http://www.w3.org/1999/xlink" xlink:title="anterior lateral eye" id="ABBRID0EQLBG" xlink:type="simple">ALE</abbrev> 0.61, <abbrev xmlns:xlink="http://www.w3.org/1999/xlink" xlink:title="posterior lateral eye" id="ABBRID0EULBG" xlink:type="simple">PLE</abbrev>–<abbrev xmlns:xlink="http://www.w3.org/1999/xlink" xlink:title="posterior lateral eye" id="ABBRID0EYLBG" xlink:type="simple">PLE</abbrev> 0.75, <abbrev xmlns:xlink="http://www.w3.org/1999/xlink" xlink:title="anterior lateral eye" id="ABBRID0E3LBG" xlink:type="simple">ALE</abbrev>–<abbrev xmlns:xlink="http://www.w3.org/1999/xlink" xlink:title="posterior lateral eye" id="ABBRID0EAMBG" xlink:type="simple">PLE</abbrev> 0.15. <abbrev xmlns:xlink="http://www.w3.org/1999/xlink" xlink:title="median ocular area" id="ABBRID0EEMBG" xlink:type="simple">MOA</abbrev> 0.24 long, front width 0.29, back width 0.40. Sternum (Fig. <xref ref-type="fig" rid="F4">4B</xref>) slightly wider than long, anteromedial margin procurved, lateral margins serrulate, posterior end blunt. Abdomen (Fig. <xref ref-type="fig" rid="F4">4A, B</xref>): 3.58 long, 3.67 wide, with dense setae dorsally. Leg measurements: I 7.28 (2.25, 0.83, 1.82, 1.58, 0.80); II 6.63 (2.11, 0.80, 1.75, 1.18, 0.79); III 2.83 (0.87, 0.44, 0.69, 0.50, 0.33); IV 2.80 (0.87, 0.38, 0.71, 0.51, 0.33). Leg spination: I <abbrev xmlns:xlink="http://www.w3.org/1999/xlink" xlink:title="femur" id="ABBRID0EQMBG" xlink:type="simple">Fe</abbrev>: d3, p4, r2; Pa: p1, r1; <abbrev xmlns:xlink="http://www.w3.org/1999/xlink" xlink:title="tibia" id="ABBRID0EUMBG" xlink:type="simple">Ti</abbrev>: d2, r3, v6; <abbrev xmlns:xlink="http://www.w3.org/1999/xlink" xlink:title="metatarsus" id="ABBRID0EYMBG" xlink:type="simple">Mt</abbrev>: p4, r4, v4; II <abbrev xmlns:xlink="http://www.w3.org/1999/xlink" xlink:title="femur" id="ABBRID0E3MBG" xlink:type="simple">Fe</abbrev>: d4, p1; Pa: p1, r1; <abbrev xmlns:xlink="http://www.w3.org/1999/xlink" xlink:title="tibia" id="ABBRID0EANBG" xlink:type="simple">Ti</abbrev>: d2, p3, r3, v4; <abbrev xmlns:xlink="http://www.w3.org/1999/xlink" xlink:title="metatarsus" id="ABBRID0EENBG" xlink:type="simple">Mt</abbrev>: p4, r4, v4; III <abbrev xmlns:xlink="http://www.w3.org/1999/xlink" xlink:title="femur" id="ABBRID0EINBG" xlink:type="simple">Fe</abbrev>: d3, p1; Pa: d1; <abbrev xmlns:xlink="http://www.w3.org/1999/xlink" xlink:title="tibia" id="ABBRID0EMNBG" xlink:type="simple">Ti</abbrev>: d2, p1, r1, v2; <abbrev xmlns:xlink="http://www.w3.org/1999/xlink" xlink:title="metatarsus" id="ABBRID0EQNBG" xlink:type="simple">Mt</abbrev>: p2, r2, v2; IV: <abbrev xmlns:xlink="http://www.w3.org/1999/xlink" xlink:title="femur" id="ABBRID0EUNBG" xlink:type="simple">Fe</abbrev>: d3, p1; Pa: d2, p1, r1; <abbrev xmlns:xlink="http://www.w3.org/1999/xlink" xlink:title="tibia" id="ABBRID0EYNBG" xlink:type="simple">Ti</abbrev>: d2, p2, r1, v1; <abbrev xmlns:xlink="http://www.w3.org/1999/xlink" xlink:title="metatarsus" id="ABBRID0E3NBG" xlink:type="simple">Mt</abbrev>: p2, r1.</p><p>Colouration (Fig. <xref ref-type="fig" rid="F4">4A, B</xref>). Carapace reddish brown, medially with yellowish band. Chelicerae, endites, and labium reddish yellow. Sternum and legs yellow. Abdomen yellow, posteriorly with two pairs of irregular yellow brown stripes, posterior one larger, with several white spots.</p><p>Palp (Figs <xref ref-type="fig" rid="F4">4C–E</xref>, <xref ref-type="fig" rid="F5">5</xref>). Femur 2 × longer than patella. Patella shorter than tibia. Retrolateral tibial apophysis (<italic>RTA</italic>) large, almost as long as tibia, with a broad base and apex split into two branches. Ventral tibial apophysis (<italic>VTA</italic>) short and blunt. Cymbium oval, length/width ratio 1.7. Tegulum almost round, with tegular ridge (<italic><abbrev xmlns:xlink="http://www.w3.org/1999/xlink" xlink:title="tegular ridge" id="ABBRID0EHPBG" xlink:type="simple">TR</abbrev></italic>) at the 12 o’clock position. Sperm duct (<italic><abbrev xmlns:xlink="http://www.w3.org/1999/xlink" xlink:title="sperm duct" id="ABBRID0EMPBG" xlink:type="simple">SD</abbrev></italic>) wide, encircles almost the whole tegulum. Embolus (<italic>E</italic>) short, originating from ~ 11 o’clock position, free part at 12 o’clock, free part as long as ventral branch of <abbrev xmlns:xlink="http://www.w3.org/1999/xlink" xlink:title="retrolateral tibial apophysis" id="ABBRID0ESPBG" xlink:type="simple">RTA</abbrev>.</p><fig id="F5" position="float" orientation="portrait"><object-id xmlns:xlink="http://www.w3.org/1999/xlink" content-type="doi" xlink:type="simple">10.3897/zookeys.1095.72829.figure5</object-id><object-id xmlns:xlink="http://www.w3.org/1999/xlink" content-type="arpha" xlink:type="simple">ABDD4B07-D70D-5B6C-895A-D366914E5224</object-id><label>Figure 5.</label><caption><p>SEM micrographs of <italic><tp:taxon-name><tp:taxon-name-part taxon-name-part-type="genus" reg="Ebelingia">Ebelingia</tp:taxon-name-part><tp:taxon-name-part taxon-name-part-type="species" reg="forcipata">forcipata</tp:taxon-name-part></tp:taxon-name></italic> (Song &amp; Zhu, 1993) comb. nov., male palp. <bold>A</bold> ventral view <bold>B</bold> same, details of tibial apophysis <bold>C</bold> same, details of retrolateral tibial apophysis <bold>D</bold> same, details of embolus <bold>E</bold> retrolateral view <bold>F</bold> same, details of tibial apophyses. Abbreviations: E – embolus, <abbrev xmlns:xlink="http://www.w3.org/1999/xlink" xlink:title="retrolateral tibial apophysis" id="ABBRID0E5QBG" xlink:type="simple">RTA</abbrev> – retrolateral tibial apophysis, <abbrev xmlns:xlink="http://www.w3.org/1999/xlink" xlink:title="tegular ridge" id="ABBRID0ELRBG" xlink:type="simple">TR</abbrev> – tegular ridge, <abbrev xmlns:xlink="http://www.w3.org/1999/xlink" xlink:title="ventral tibial apophysis" id="ABBRID0EPRBG" xlink:type="simple">VTA</abbrev> – ventral tibial apophysis. Scale bars: 0.1 mm (<bold>A, E</bold>), 10 μm (<bold>B, C, D, F</bold>).</p></caption><graphic xmlns:xlink="http://www.w3.org/1999/xlink" xlink:href="zookeys-1095-043-g005.jpg" position="float" orientation="portrait" xlink:type="simple" id="oo_672167.jpg"><uri content-type="original_file" xlink:type="simple">https://binary.pensoft.net/fig/672167</uri></graphic></fig><p><bold>Female.</bold> Habitus as in Fig. <xref ref-type="fig" rid="F6">6A, B</xref>. As in male, except as noted. Total length 3.69. Carapace: 1.65 long, 1.77 wide. Eye sizes and interdistances: <abbrev xmlns:xlink="http://www.w3.org/1999/xlink" xlink:title="anterior median eye" id="ABBRID0ENSBG" xlink:type="simple">AME</abbrev> 0.07, <abbrev xmlns:xlink="http://www.w3.org/1999/xlink" xlink:title="anterior lateral eye" id="ABBRID0ERSBG" xlink:type="simple">ALE</abbrev> 0.1, <abbrev xmlns:xlink="http://www.w3.org/1999/xlink" xlink:title="posterior median eye" id="ABBRID0EVSBG" xlink:type="simple">PME</abbrev> 0.05, <abbrev xmlns:xlink="http://www.w3.org/1999/xlink" xlink:title="posterior lateral eye" id="ABBRID0EZSBG" xlink:type="simple">PLE</abbrev> 0.10, <abbrev xmlns:xlink="http://www.w3.org/1999/xlink" xlink:title="anterior median eye" id="ABBRID0E4SBG" xlink:type="simple">AME</abbrev>–<abbrev xmlns:xlink="http://www.w3.org/1999/xlink" xlink:title="anterior median eye" id="ABBRID0EBTBG" xlink:type="simple">AME</abbrev> 0.2, <abbrev xmlns:xlink="http://www.w3.org/1999/xlink" xlink:title="anterior median eye" id="ABBRID0EFTBG" xlink:type="simple">AME</abbrev>–<abbrev xmlns:xlink="http://www.w3.org/1999/xlink" xlink:title="anterior lateral eye" id="ABBRID0EJTBG" xlink:type="simple">ALE</abbrev> 0.2, <abbrev xmlns:xlink="http://www.w3.org/1999/xlink" xlink:title="posterior median eye" id="ABBRID0ENTBG" xlink:type="simple">PME</abbrev>–<abbrev xmlns:xlink="http://www.w3.org/1999/xlink" xlink:title="posterior median eye" id="ABBRID0ERTBG" xlink:type="simple">PME</abbrev> 0.36, <abbrev xmlns:xlink="http://www.w3.org/1999/xlink" xlink:title="posterior median eye" id="ABBRID0EVTBG" xlink:type="simple">PME</abbrev>–<abbrev xmlns:xlink="http://www.w3.org/1999/xlink" xlink:title="posterior lateral eye" id="ABBRID0EZTBG" xlink:type="simple">PLE</abbrev> 0.25, <abbrev xmlns:xlink="http://www.w3.org/1999/xlink" xlink:title="anterior median eye" id="ABBRID0E4TBG" xlink:type="simple">AME</abbrev>–<abbrev xmlns:xlink="http://www.w3.org/1999/xlink" xlink:title="posterior median eye" id="ABBRID0EBUBG" xlink:type="simple">PME</abbrev> 0.23, <abbrev xmlns:xlink="http://www.w3.org/1999/xlink" xlink:title="anterior median eye" id="ABBRID0EFUBG" xlink:type="simple">AME</abbrev>–<abbrev xmlns:xlink="http://www.w3.org/1999/xlink" xlink:title="posterior lateral eye" id="ABBRID0EJUBG" xlink:type="simple">PLE</abbrev> 0.44, <abbrev xmlns:xlink="http://www.w3.org/1999/xlink" xlink:title="anterior lateral eye" id="ABBRID0ENUBG" xlink:type="simple">ALE</abbrev>–<abbrev xmlns:xlink="http://www.w3.org/1999/xlink" xlink:title="anterior lateral eye" id="ABBRID0ERUBG" xlink:type="simple">ALE</abbrev> 0.72, <abbrev xmlns:xlink="http://www.w3.org/1999/xlink" xlink:title="posterior lateral eye" id="ABBRID0EVUBG" xlink:type="simple">PLE</abbrev>–<abbrev xmlns:xlink="http://www.w3.org/1999/xlink" xlink:title="posterior lateral eye" id="ABBRID0EZUBG" xlink:type="simple">PLE</abbrev> 0.92, <abbrev xmlns:xlink="http://www.w3.org/1999/xlink" xlink:title="anterior lateral eye" id="ABBRID0E4UBG" xlink:type="simple">ALE</abbrev>–<abbrev xmlns:xlink="http://www.w3.org/1999/xlink" xlink:title="posterior lateral eye" id="ABBRID0EBVBG" xlink:type="simple">PLE</abbrev> 0.19. <abbrev xmlns:xlink="http://www.w3.org/1999/xlink" xlink:title="median ocular area" id="ABBRID0EFVBG" xlink:type="simple">MOA</abbrev> 0.34 long, front width 0.32, back width 0.48. Abdomen (Fig. <xref ref-type="fig" rid="F6">6A, B</xref>): 2.05 long, 2.19 wide, with abundant depressed patches. Leg measurements: I 6.17 (1.99, 0.89, 1.44, 1.15, 0.7); II 6.21 (2.08, 0.9, 1.37, 1.15, 0.71); III 2.95 (0.95, 0.57, 0.64, 0.46, 0.33); IV 3.07 (1.08, 0.41, 0.72, 0.46, 0.40). Leg spination: I missing; II <abbrev xmlns:xlink="http://www.w3.org/1999/xlink" xlink:title="femur" id="ABBRID0ENVBG" xlink:type="simple">Fe</abbrev>: d1; <abbrev xmlns:xlink="http://www.w3.org/1999/xlink" xlink:title="tibia" id="ABBRID0ERVBG" xlink:type="simple">Ti</abbrev>: d2, r1, v4; <abbrev xmlns:xlink="http://www.w3.org/1999/xlink" xlink:title="metatarsus" id="ABBRID0EVVBG" xlink:type="simple">Mt</abbrev>: p3, r3, v10; III <abbrev xmlns:xlink="http://www.w3.org/1999/xlink" xlink:title="femur" id="ABBRID0EZVBG" xlink:type="simple">Fe</abbrev>: d1; Pa: d2; <abbrev xmlns:xlink="http://www.w3.org/1999/xlink" xlink:title="tibia" id="ABBRID0E4VBG" xlink:type="simple">Ti</abbrev>: d2; <abbrev xmlns:xlink="http://www.w3.org/1999/xlink" xlink:title="metatarsus" id="ABBRID0EBWBG" xlink:type="simple">Mt</abbrev>: d1; IV: <abbrev xmlns:xlink="http://www.w3.org/1999/xlink" xlink:title="femur" id="ABBRID0EFWBG" xlink:type="simple">Fe</abbrev>: d3; <abbrev xmlns:xlink="http://www.w3.org/1999/xlink" xlink:title="tibia" id="ABBRID0EJWBG" xlink:type="simple">Ti</abbrev>: d1; <abbrev xmlns:xlink="http://www.w3.org/1999/xlink" xlink:title="metatarsus" id="ABBRID0ENWBG" xlink:type="simple">Mt</abbrev>: p2.</p><fig id="F6" position="float" orientation="portrait"><object-id xmlns:xlink="http://www.w3.org/1999/xlink" content-type="doi" xlink:type="simple">10.3897/zookeys.1095.72829.figure6</object-id><object-id xmlns:xlink="http://www.w3.org/1999/xlink" content-type="arpha" xlink:type="simple">B66CAA11-0F9A-5C07-BCC2-FA68A1715353</object-id><label>Figure 6.</label><caption><p><italic><tp:taxon-name><tp:taxon-name-part taxon-name-part-type="genus" reg="Ebelingia">Ebelingia</tp:taxon-name-part><tp:taxon-name-part taxon-name-part-type="species" reg="forcipata">forcipata</tp:taxon-name-part></tp:taxon-name></italic> (Song &amp; Zhu, 1993), female. <bold>A</bold> habitus, dorsal view <bold>B</bold> same, ventral view <bold>C</bold> epigyne, ventral view <bold>D</bold> same, dorsal view. Abbreviations: <abbrev xmlns:xlink="http://www.w3.org/1999/xlink" xlink:title="anterior hood" id="ABBRID0EMXBG" xlink:type="simple">AH</abbrev> – anterior hood, <abbrev xmlns:xlink="http://www.w3.org/1999/xlink" xlink:title="atrium" id="ABBRID0EQXBG" xlink:type="simple">At</abbrev> – atrium, <abbrev xmlns:xlink="http://www.w3.org/1999/xlink" xlink:title="copulatory duct" id="ABBRID0EZXBG" xlink:type="simple">CD</abbrev> – copulatory duct, <abbrev xmlns:xlink="http://www.w3.org/1999/xlink" xlink:title="copulatory openings" id="ABBRID0E4XBG" xlink:type="simple">CO</abbrev> – copulatory opening, <abbrev xmlns:xlink="http://www.w3.org/1999/xlink" xlink:title="fertilisation duct" id="ABBRID0EBYBG" xlink:type="simple">FD</abbrev> – fertilisation duct, <abbrev xmlns:xlink="http://www.w3.org/1999/xlink" xlink:title="spermatheca" id="ABBRID0EFYBG" xlink:type="simple">SP</abbrev> – spermatheca. Scale bars: 0.5 mm (<bold>A, B</bold>), 0.1 mm (<bold>C, D</bold>).</p></caption><graphic xmlns:xlink="http://www.w3.org/1999/xlink" xlink:href="zookeys-1095-043-g006.jpg" position="float" orientation="portrait" xlink:type="simple" id="oo_672168.jpg"><uri content-type="original_file" xlink:type="simple">https://binary.pensoft.net/fig/672168</uri></graphic></fig><p>Colouration (Fig. <xref ref-type="fig" rid="F6">6A, B</xref>). Carapace reddish brown, medially with yellowish band. Chelicerae, endites and labium reddish yellow. Sternum and legs yellow. Abdomen, with numerous guanine spots, subposteriorly with two mottled stripes on the dorsal side, venter with few white spots.</p><p>Epigyne (Fig. <xref ref-type="fig" rid="F6">6C, D</xref>), width/length ratio ~ 2.6. Atrium (<italic>At</italic>) small, 3 × shorter than epigynal plate, located posteriorly from bell-shaped anterior hood (<italic><abbrev xmlns:xlink="http://www.w3.org/1999/xlink" xlink:title="anterior hood" id="ABBRID0EGZBG" xlink:type="simple">AH</abbrev></italic>). Anterior hood located in centre. Copulatory openings (<italic><abbrev xmlns:xlink="http://www.w3.org/1999/xlink" xlink:title="copulatory openings" id="ABBRID0ELZBG" xlink:type="simple">CO</abbrev></italic>) located at posterolateral part of anterior hood. Spermathecae (<italic><abbrev xmlns:xlink="http://www.w3.org/1999/xlink" xlink:title="spermatheca" id="ABBRID0EQZBG" xlink:type="simple">SP</abbrev></italic>) C-shaped, with several clearly visible constrictions, separated by more than width of anterior hood. Copulatory ducts (<italic><abbrev xmlns:xlink="http://www.w3.org/1999/xlink" xlink:title="copulatory duct" id="ABBRID0EVZBG" xlink:type="simple">CD</abbrev></italic>) broad, slightly longer than wide. Fertilisation ducts (<italic><abbrev xmlns:xlink="http://www.w3.org/1999/xlink" xlink:title="fertilisation duct" id="ABBRID0E1ZBG" xlink:type="simple">FD</abbrev></italic>) short, directed anteriorly.</p></tp:treatment-sec><tp:treatment-sec sec-type="distribution" id="SECID0E5ZBG"><title>Distribution.</title><p>China: Jiangxi and Fujian Provinces (<xref ref-type="bibr" rid="B18">Song et al. 1993</xref>; present data).</p></tp:treatment-sec><tp:treatment-sec sec-type="notes" id="SECID0EI1BG"><title>Note.</title><p>The left leg I was lost when we reviewed the holotype after photography.</p></tp:treatment-sec><tp:treatment-sec sec-type="comments" id="SECID0EN1BG"><title>Comments.</title><p>This species clearly belongs to <italic><tp:taxon-name><tp:taxon-name-part taxon-name-part-type="genus" reg="Ebelingia">Ebelingia</tp:taxon-name-part></tp:taxon-name></italic> due to the markedly bifurcated retrolateral tibial apophysis, short embolus, broad anterior hood, and kidney-shaped spermathecae.</p></tp:treatment-sec><ref-list><ref id="B17"><mixed-citation xmlns:xlink="http://www.w3.org/1999/xlink" xlink:type="simple"><person-group><name name-style="western"><surname>Song</surname><given-names>DX</given-names></name><name name-style="western"><surname>Zhu</surname><given-names>MS</given-names></name></person-group> (<year>1997</year>) <source><italic>Fauna Sinica</italic>: <italic><tp:taxon-name><tp:taxon-name-part taxon-name-part-type="genus">Arachnida</tp:taxon-name-part></tp:taxon-name></italic>: <italic><tp:taxon-name><tp:taxon-name-part taxon-name-part-type="genus">Araneae</tp:taxon-name-part></tp:taxon-name></italic>: <italic><tp:taxon-name><tp:taxon-name-part taxon-name-part-type="genus">Thomisidae</tp:taxon-name-part></tp:taxon-name></italic>, <italic><tp:taxon-name><tp:taxon-name-part taxon-name-part-type="genus">Philodromidae</tp:taxon-name-part></tp:taxon-name></italic>.</source><publisher-name>Science Press</publisher-name>, <publisher-loc>Beijing</publisher-loc>, <size units="page">259 pp</size>.</mixed-citation></ref><ref id="B19"><mixed-citation xmlns:xlink="http://www.w3.org/1999/xlink" xlink:type="simple"><person-group><name name-style="western"><surname>Song</surname><given-names>DX</given-names></name><name name-style="western"><surname>Zhu</surname><given-names>MS</given-names></name><name name-style="western"><surname>Chen</surname><given-names>J</given-names></name></person-group> (<year>1999</year>) <source>The spiders of China.</source><publisher-name>Hebei Science and Technology Publishing House</publisher-name>, <publisher-loc>Shijiazhuang</publisher-loc>, <size units="page">640 pp</size>.</mixed-citation></ref><ref id="B9"><mixed-citation xmlns:xlink="http://www.w3.org/1999/xlink" xlink:type="simple"><person-group><name name-style="western"><surname>Logunov</surname><given-names>DV</given-names></name></person-group> (<year>1992</year>) <article-title>On the spider fauna of the Bolshekhekhtsyrski State Reserv (Khabarovsk Province). I. Families <tp:taxon-name><tp:taxon-name-part taxon-name-part-type="family">Araneidae</tp:taxon-name-part></tp:taxon-name>, <tp:taxon-name><tp:taxon-name-part taxon-name-part-type="family">Lycosidae</tp:taxon-name-part></tp:taxon-name>, <tp:taxon-name><tp:taxon-name-part taxon-name-part-type="genus">Philodromidae</tp:taxon-name-part></tp:taxon-name>, <tp:taxon-name><tp:taxon-name-part taxon-name-part-type="family">Tetragnathidae</tp:taxon-name-part></tp:taxon-name> and <tp:taxon-name><tp:taxon-name-part taxon-name-part-type="genus">Thomisidae</tp:taxon-name-part></tp:taxon-name>.</article-title><source>Sibirskij Biologichesky Zhurnal</source><volume>4</volume>: <fpage>56</fpage>–<lpage>68</lpage>.</mixed-citation></ref><ref id="B4"><mixed-citation xmlns:xlink="http://www.w3.org/1999/xlink" xlink:type="simple"><person-group><name name-style="western"><surname>Kim</surname><given-names>JP</given-names></name><name name-style="western"><surname>Gwon</surname><given-names>SP</given-names></name></person-group> (<year>2001</year>) <article-title>A revisional study of the spider family <tp:taxon-name><tp:taxon-name-part taxon-name-part-type="genus">Thomisidae</tp:taxon-name-part></tp:taxon-name> Sundevall, 1833 (<tp:taxon-name><tp:taxon-name-part taxon-name-part-type="genus">Arachnida</tp:taxon-name-part></tp:taxon-name>: <tp:taxon-name><tp:taxon-name-part taxon-name-part-type="genus">Araneae</tp:taxon-name-part></tp:taxon-name>) from Korea.</article-title><source>Korean Arachnology</source><volume>17</volume>(<issue>1</issue>): <fpage>13</fpage>–<lpage>78</lpage>.</mixed-citation></ref><ref id="B18"><mixed-citation xmlns:xlink="http://www.w3.org/1999/xlink" xlink:type="simple"><person-group><name name-style="western"><surname>Song</surname><given-names>DX</given-names></name><name name-style="western"><surname>Zhu</surname><given-names>MS</given-names></name><name name-style="western"><surname>Li</surname><given-names>SQ</given-names></name></person-group> (<year>1993</year>) <article-title><tp:taxon-name><tp:taxon-name-part taxon-name-part-type="genus">Arachnida</tp:taxon-name-part></tp:taxon-name>: <tp:taxon-name><tp:taxon-name-part taxon-name-part-type="genus">Araneae</tp:taxon-name-part></tp:taxon-name>.</article-title> In: <person-group><name name-style="western"><surname>Huang</surname><given-names>CM</given-names></name></person-group> (<role>Ed.</role>) <issue-title>Animals of Longqi Mountai.</issue-title><source>China Forestry Publishing House, Beijing</source>, <fpage>852</fpage>–<lpage>890</lpage>.</mixed-citation></ref></ref-list></tp:taxon-treatment>
