# Supplementary material for: ﻿Crab spiders (Araneae, Thomisidae) of Jinggang Mountain National Nature Reserve, Jiangxi Province, China
Source: Zookeys. 2022 Apr 13;1095:43–74. doi: 10.3897/zookeys.1095.72829 (PMC9021149; doi:10.3897/zookeys.1095.72829)
Supplement: XML Treatment for Lysiteles subspirellus [file zookeys.1095.72829-treatment6.xml]

<!DOCTYPE tp:taxon-treatment
  PUBLIC "-//TaxonX//DTD Taxonomic Treatment Publishing DTD v0 20100105//EN" "tax-treatment-NSO.dtd">
<tp:taxon-treatment xmlns:tp="http://www.plazi.org/taxpub"><tp:treatment-meta><kwd-group><label>Taxon classification</label><kwd>
                  <named-content content-type="kingdom">Animalia</named-content>
                </kwd><kwd>
                  <named-content content-type="order">Araneae</named-content>
                </kwd><kwd>
                  <named-content content-type="family">Thomisidae</named-content>
                </kwd></kwd-group><mixed-citation publication-type="journal"><person-group><name><surname>Liu</surname><given-names>Ke-Ke</given-names></name><name><surname>Ying</surname><given-names>Yuan-hao</given-names></name><name><surname>Fomichev</surname><given-names>Alexander A.</given-names></name><name><surname>Zhao</surname><given-names>Dan-chen</given-names></name><name><surname>Li</surname><given-names>Wen-hui</given-names></name><name><surname>Xiao</surname><given-names>Yong-hong</given-names></name><name><surname>Xu</surname><given-names>Xiang</given-names></name></person-group><article-title>﻿Crab spiders (<tp:taxon-name><tp:taxon-name-part taxon-name-part-type="genus" reg="Araneae">Araneae</tp:taxon-name-part></tp:taxon-name>, <tp:taxon-name><tp:taxon-name-part taxon-name-part-type="genus" reg="Thomisidae">Thomisidae</tp:taxon-name-part></tp:taxon-name>) of Jinggang Mountain National Nature Reserve, Jiangxi Province, China</article-title><source>Zookeys</source><day>13</day><month>04</month><year>2022</year><volume>1095</volume><fpage>43</fpage><lpage>74</lpage><pub-id pub-id-type="doi">10.3897/zookeys.1095.72829</pub-id></mixed-citation></tp:treatment-meta><tp:nomenclature><label>﻿</label><tp:taxon-name>
                <object-id xmlns:xlink="http://www.w3.org/1999/xlink" content-type="arpha" xlink:type="simple">CABFE381-4C1B-5D50-90C4-3D3F565C74E6</object-id>
                <tp:taxon-name-part taxon-name-part-type="genus" reg="Lysiteles">Lysiteles</tp:taxon-name-part>
                <tp:taxon-name-part taxon-name-part-type="species" reg="subspirellus">subspirellus</tp:taxon-name-part>
                <object-id xmlns:xlink="http://www.w3.org/1999/xlink" content-type="zoobank" xlink:type="simple">http://zoobank.org/F49B4189-C5CC-48D4-AB90-B141DAF7745D</object-id>
              </tp:taxon-name><tp:taxon-authority>Liu</tp:taxon-authority><tp:taxon-status xmlns:xlink="http://www.w3.org/1999/xlink" xlink:type="simple">sp. nov.</tp:taxon-status><xref ref-type="fig" rid="F7">Fig. 7</xref></tp:nomenclature><tp:treatment-sec sec-type="material" id="SECID0EN4BG"><title>Material examined.</title><p><bold><italic>Holotype</italic></bold>: ♀, China, Jiangxi Province, Ji’an City, Jinggangshan County Level City, Jinggang Mountain National Nature Reserve, Ciping Town, Dajing Village, Jingzhu Mountain, <named-content xmlns:xlink="http://www.w3.org/1999/xlink" content-type="dwc:verbatimCoordinates" xlink:type="simple"><named-content content-type="geo-json" specific-use="{&#34;type&#34;:&#34;Point&#34;,&#34;coordinates&#34;:[114.088000,26.503000]}" id="NCID0E24BG" xlink:type="simple">26°30'10.8"N, 114°5'16.8"E</named-content></named-content>, 1085 m, 20.XII.2015, K. Liu et al. leg. <bold><italic>Paratype</italic></bold>: 1♀, same data as for holotype, <named-content xmlns:xlink="http://www.w3.org/1999/xlink" content-type="dwc:verbatimCoordinates" xlink:type="simple"><named-content content-type="geo-json" specific-use="{&#34;type&#34;:&#34;Point&#34;,&#34;coordinates&#34;:[114.079000,26.495000]}" id="NCID0EG5BG" xlink:type="simple">26°29'42"N, 114°4'44.4"E</named-content></named-content>, 1158 m, 13.VIII.2016, K. Liu et al. leg.</p></tp:treatment-sec><tp:treatment-sec sec-type="etymology" id="SECID0EL5BG"><title>Etymology.</title><p>The specific name is derived from that of a similar species, <italic><tp:taxon-name><tp:taxon-name-part taxon-name-part-type="genus" reg="Lysiteles">L.</tp:taxon-name-part><tp:taxon-name-part taxon-name-part-type="species" reg="spirellus">spirellus</tp:taxon-name-part></tp:taxon-name></italic> Tang, Yin, Peng, Ubick &amp; Griswold, 2008; adjective.</p></tp:treatment-sec><tp:treatment-sec sec-type="diagnosis" id="SECID0E35BG"><title>Diagnosis.</title><p>The new species is similar to <italic><tp:taxon-name><tp:taxon-name-part taxon-name-part-type="genus" reg="Lysiteles">L.</tp:taxon-name-part><tp:taxon-name-part taxon-name-part-type="species" reg="auriculatus">auriculatus</tp:taxon-name-part></tp:taxon-name></italic> Tang, Yin, Peng, Ubick &amp; Griswold, 2008 and <italic><tp:taxon-name><tp:taxon-name-part taxon-name-part-type="genus" reg="Lysiteles">L.</tp:taxon-name-part><tp:taxon-name-part taxon-name-part-type="species" reg="spirellus">spirellus</tp:taxon-name-part></tp:taxon-name></italic> Tang, Yin, Peng, Ubick &amp; Griswold, 2008 in having coiling spermathecae (<italic><abbrev xmlns:xlink="http://www.w3.org/1999/xlink" xlink:title="spermatheca" id="ABBRID0EZ6BG" xlink:type="simple">SP</abbrev></italic>), but differs from them by the carapace lacking pale median band (vs. present), abdomen with three pairs of large, touching, dark brown markings (Fig. <xref ref-type="fig" rid="F7">7A</xref>) (vs. relatively narrowed and widely separated markings). The new species can be distinguished from <italic><tp:taxon-name><tp:taxon-name-part taxon-name-part-type="genus" reg="Lysiteles">L.</tp:taxon-name-part><tp:taxon-name-part taxon-name-part-type="species" reg="auriculatus">auriculatus</tp:taxon-name-part></tp:taxon-name></italic> by copulatory ducts (<italic><abbrev xmlns:xlink="http://www.w3.org/1999/xlink" xlink:title="copulatory duct" id="ABBRID0EOAAI" xlink:type="simple">CD</abbrev></italic>) located at posteromedian part of epigyne (vs. located anteriorly) (cf. Fig. <xref ref-type="fig" rid="F7">7C</xref> and <xref ref-type="bibr" rid="B22">Tang et al. 2008</xref>: fig. 2b, d). Finally, <italic><tp:taxon-name><tp:taxon-name-part taxon-name-part-type="genus" reg="Lysiteles">L.</tp:taxon-name-part><tp:taxon-name-part taxon-name-part-type="species" reg="subspirellus">subspirellus</tp:taxon-name-part></tp:taxon-name></italic> sp. nov. differs from <italic><tp:taxon-name><tp:taxon-name-part taxon-name-part-type="genus" reg="Lysiteles">L.</tp:taxon-name-part><tp:taxon-name-part taxon-name-part-type="species" reg="spirellus">spirellus</tp:taxon-name-part></tp:taxon-name></italic> by spermathecae forming a tight coil (vs. loose coil) (cf. Fig. <xref ref-type="fig" rid="F7">7D</xref> and <xref ref-type="bibr" rid="B22">Tang et al. 2008</xref>: fig. 16d, f).</p><fig id="F7" position="float" orientation="portrait"><object-id xmlns:xlink="http://www.w3.org/1999/xlink" content-type="doi" xlink:type="simple">10.3897/zookeys.1095.72829.figure7</object-id><object-id xmlns:xlink="http://www.w3.org/1999/xlink" content-type="arpha" xlink:type="simple">49AFB1EA-24F3-5623-B5DB-E2816EB0235B</object-id><label>Figure 7.</label><caption><p><italic><tp:taxon-name><tp:taxon-name-part taxon-name-part-type="genus" reg="Lysiteles">Lysiteles</tp:taxon-name-part><tp:taxon-name-part taxon-name-part-type="species" reg="subspirellus">subspirellus</tp:taxon-name-part></tp:taxon-name></italic> sp. nov., female. <bold>A</bold> habitus, dorsal view <bold>B</bold> same, ventral view <bold>C</bold> epigyne, ventral view <bold>D</bold> same, dorsal view. Abbreviations: <abbrev xmlns:xlink="http://www.w3.org/1999/xlink" xlink:title="atrium" id="ABBRID0ETCAI" xlink:type="simple">At</abbrev> – atrium, <abbrev xmlns:xlink="http://www.w3.org/1999/xlink" xlink:title="copulatory duct" id="ABBRID0E3CAI" xlink:type="simple">CD</abbrev> – copulatory duct, <abbrev xmlns:xlink="http://www.w3.org/1999/xlink" xlink:title="copulatory openings" id="ABBRID0EADAI" xlink:type="simple">CO</abbrev> – copulatory opening, <abbrev xmlns:xlink="http://www.w3.org/1999/xlink" xlink:title="fertilisation duct" id="ABBRID0EEDAI" xlink:type="simple">FD</abbrev> – fertilisation duct, <abbrev xmlns:xlink="http://www.w3.org/1999/xlink" xlink:title="septum" id="ABBRID0EIDAI" xlink:type="simple">Se</abbrev> –septum, <abbrev xmlns:xlink="http://www.w3.org/1999/xlink" xlink:title="spermatheca" id="ABBRID0EMDAI" xlink:type="simple">SP</abbrev> – spermatheca. Scale bars: 0.5 mm (<bold>A, B</bold>), 0.1 mm (<bold>C, D</bold>).</p></caption><graphic xmlns:xlink="http://www.w3.org/1999/xlink" xlink:href="zookeys-1095-043-g007.jpg" position="float" orientation="portrait" xlink:type="simple" id="oo_672169.jpg"><uri content-type="original_file" xlink:type="simple">https://binary.pensoft.net/fig/672169</uri></graphic></fig></tp:treatment-sec><tp:treatment-sec sec-type="description" id="SECID0EZDAI"><title>Description.</title><p>Habitus as in Fig. <xref ref-type="fig" rid="F7">7A, B</xref>. Total length 3.64. Carapace: 1.60 long, 1.49 wide, with several long setae around eye area and sublateral part of carapace. Eye sizes and interdistances: <abbrev xmlns:xlink="http://www.w3.org/1999/xlink" xlink:title="anterior median eye" id="ABBRID0EDEAI" xlink:type="simple">AME</abbrev> 0.12, <abbrev xmlns:xlink="http://www.w3.org/1999/xlink" xlink:title="anterior lateral eye" id="ABBRID0EHEAI" xlink:type="simple">ALE</abbrev> 0.19, <abbrev xmlns:xlink="http://www.w3.org/1999/xlink" xlink:title="posterior median eye" id="ABBRID0ELEAI" xlink:type="simple">PME</abbrev> 0.08, <abbrev xmlns:xlink="http://www.w3.org/1999/xlink" xlink:title="posterior lateral eye" id="ABBRID0EPEAI" xlink:type="simple">PLE</abbrev> 0.15, <abbrev xmlns:xlink="http://www.w3.org/1999/xlink" xlink:title="anterior median eye" id="ABBRID0ETEAI" xlink:type="simple">AME</abbrev>–<abbrev xmlns:xlink="http://www.w3.org/1999/xlink" xlink:title="anterior median eye" id="ABBRID0EXEAI" xlink:type="simple">AME</abbrev> 0.17, <abbrev xmlns:xlink="http://www.w3.org/1999/xlink" xlink:title="anterior median eye" id="ABBRID0E2EAI" xlink:type="simple">AME</abbrev>–<abbrev xmlns:xlink="http://www.w3.org/1999/xlink" xlink:title="anterior lateral eye" id="ABBRID0E6EAI" xlink:type="simple">ALE</abbrev> 0.17, <abbrev xmlns:xlink="http://www.w3.org/1999/xlink" xlink:title="posterior median eye" id="ABBRID0EDFAI" xlink:type="simple">PME</abbrev>–<abbrev xmlns:xlink="http://www.w3.org/1999/xlink" xlink:title="posterior median eye" id="ABBRID0EHFAI" xlink:type="simple">PME</abbrev> 0.30, <abbrev xmlns:xlink="http://www.w3.org/1999/xlink" xlink:title="posterior median eye" id="ABBRID0ELFAI" xlink:type="simple">PME</abbrev>–<abbrev xmlns:xlink="http://www.w3.org/1999/xlink" xlink:title="posterior lateral eye" id="ABBRID0EPFAI" xlink:type="simple">PLE</abbrev> 0.3 <abbrev xmlns:xlink="http://www.w3.org/1999/xlink" xlink:title="anterior median eye" id="ABBRID0ETFAI" xlink:type="simple">AME</abbrev>–<abbrev xmlns:xlink="http://www.w3.org/1999/xlink" xlink:title="posterior median eye" id="ABBRID0EXFAI" xlink:type="simple">PME</abbrev> 0.22, <abbrev xmlns:xlink="http://www.w3.org/1999/xlink" xlink:title="anterior median eye" id="ABBRID0E2FAI" xlink:type="simple">AME</abbrev>–<abbrev xmlns:xlink="http://www.w3.org/1999/xlink" xlink:title="posterior lateral eye" id="ABBRID0E6FAI" xlink:type="simple">PLE</abbrev> 0.17, <abbrev xmlns:xlink="http://www.w3.org/1999/xlink" xlink:title="anterior lateral eye" id="ABBRID0EDGAI" xlink:type="simple">ALE</abbrev>–<abbrev xmlns:xlink="http://www.w3.org/1999/xlink" xlink:title="anterior lateral eye" id="ABBRID0EHGAI" xlink:type="simple">ALE</abbrev> 0.71, <abbrev xmlns:xlink="http://www.w3.org/1999/xlink" xlink:title="posterior lateral eye" id="ABBRID0ELGAI" xlink:type="simple">PLE</abbrev>–<abbrev xmlns:xlink="http://www.w3.org/1999/xlink" xlink:title="posterior lateral eye" id="ABBRID0EPGAI" xlink:type="simple">PLE</abbrev> 0.87, <abbrev xmlns:xlink="http://www.w3.org/1999/xlink" xlink:title="anterior lateral eye" id="ABBRID0ETGAI" xlink:type="simple">ALE</abbrev>–<abbrev xmlns:xlink="http://www.w3.org/1999/xlink" xlink:title="posterior lateral eye" id="ABBRID0EXGAI" xlink:type="simple">PLE</abbrev> 0.26. <abbrev xmlns:xlink="http://www.w3.org/1999/xlink" xlink:title="median ocular area" id="ABBRID0E2GAI" xlink:type="simple">MOA</abbrev> 0.37 long, front width 0.37, back width 0.47. Chelicerae with two promarginal (proximal larger, distal very small, nearly 1/3 × size of proximal one) and one (very small) retromarginal tooth. Sternum (Fig. <xref ref-type="fig" rid="F7">7B</xref>) longer than wide, anteromedial margin procurved, lateral margins serrulate, intercoxal triangles long, almost joining carapace, posterior end arch-shaped. Abdomen (Fig. <xref ref-type="fig" rid="F7">7A, B</xref>): 2.10 long, 1.81 wide, with abundant slender setae dorsally. Leg measurements: I 5.34 (1.62, 0.60, 1.35, 1.14, 0.63); II 5.52 (1.67, 0.67, 1.52, 1.02, 0.64); III 3.71 (1.18, 0.44, 0.97, 0.64, 0.48); IV 3.63 (1.19, 0.38, 0.88, 0.76, 0.42). Leg spination: I <abbrev xmlns:xlink="http://www.w3.org/1999/xlink" xlink:title="femur" id="ABBRID0EHHAI" xlink:type="simple">Fe</abbrev>: d2, p4; Pa: d1; <abbrev xmlns:xlink="http://www.w3.org/1999/xlink" xlink:title="tibia" id="ABBRID0ELHAI" xlink:type="simple">Ti</abbrev>: d2, p4, r3, v4; <abbrev xmlns:xlink="http://www.w3.org/1999/xlink" xlink:title="metatarsus" id="ABBRID0EPHAI" xlink:type="simple">Mt</abbrev>: p3, r3, v6; II <abbrev xmlns:xlink="http://www.w3.org/1999/xlink" xlink:title="femur" id="ABBRID0ETHAI" xlink:type="simple">Fe</abbrev>: d3, p1; Pa: d2, p1, r1; <abbrev xmlns:xlink="http://www.w3.org/1999/xlink" xlink:title="tibia" id="ABBRID0EXHAI" xlink:type="simple">Ti</abbrev>: d1, p3, r2, v3; <abbrev xmlns:xlink="http://www.w3.org/1999/xlink" xlink:title="metatarsus" id="ABBRID0E2HAI" xlink:type="simple">Mt</abbrev>: p3, r3, v4; III <abbrev xmlns:xlink="http://www.w3.org/1999/xlink" xlink:title="femur" id="ABBRID0E6HAI" xlink:type="simple">Fe</abbrev>: d3; Pa: d1; <abbrev xmlns:xlink="http://www.w3.org/1999/xlink" xlink:title="tibia" id="ABBRID0EDIAI" xlink:type="simple">Ti</abbrev>: d2, p2, r1, v1; <abbrev xmlns:xlink="http://www.w3.org/1999/xlink" xlink:title="metatarsus" id="ABBRID0EHIAI" xlink:type="simple">Mt</abbrev>: p2, r2, v1; IV: <abbrev xmlns:xlink="http://www.w3.org/1999/xlink" xlink:title="femur" id="ABBRID0ELIAI" xlink:type="simple">Fe</abbrev>: d2; Pa: d2; <abbrev xmlns:xlink="http://www.w3.org/1999/xlink" xlink:title="tibia" id="ABBRID0EPIAI" xlink:type="simple">Ti</abbrev>: d3, p2, r2, v1; <abbrev xmlns:xlink="http://www.w3.org/1999/xlink" xlink:title="metatarsus" id="ABBRID0ETIAI" xlink:type="simple">Mt</abbrev>: d2, p1, r1, v1.</p><p>Colouration (Fig. <xref ref-type="fig" rid="F7">7A, B</xref>). Carapace reddish brown. Chelicerae, endites, and sternum reddish brown. Labium dark reddish brown. Abdomen pale white, with three pairs of large dark brown stripes, anterior one irregular, others transverse, medially with paired white guanine spots, posteriorly with a semi-oval dark brown stripe; venter with two rows of yellow spots medially.</p><p>Epigyne (Fig. <xref ref-type="fig" rid="F7">7C, D</xref>). Epigyne 1.8 × wider than long. Anteromedian part with septum (<italic><abbrev xmlns:xlink="http://www.w3.org/1999/xlink" xlink:title="septum" id="ABBRID0EEJAI" xlink:type="simple">Se</abbrev></italic>) dividing atrium (<italic>At</italic>) into two oval parts. Copulatory openings (<italic><abbrev xmlns:xlink="http://www.w3.org/1999/xlink" xlink:title="copulatory openings" id="ABBRID0EQJAI" xlink:type="simple">CO</abbrev></italic>) located at posterior part of the fovea. Copulatory ducts (<italic><abbrev xmlns:xlink="http://www.w3.org/1999/xlink" xlink:title="copulatory duct" id="ABBRID0EVJAI" xlink:type="simple">CD</abbrev></italic>) almost straight, same length as spermathecal width. Spermathecae (<italic><abbrev xmlns:xlink="http://www.w3.org/1999/xlink" xlink:title="spermatheca" id="ABBRID0E1JAI" xlink:type="simple">SP</abbrev></italic>) anticlockwise coiled, forming one full turn. Fertilisation duct (<italic><abbrev xmlns:xlink="http://www.w3.org/1999/xlink" xlink:title="fertilisation duct" id="ABBRID0E6JAI" xlink:type="simple">FD</abbrev></italic>) shorter than spermathecal wide, directed anteriorly.</p><p><bold>Male.</bold> unknown.</p></tp:treatment-sec><tp:treatment-sec sec-type="comments" id="SECID0EHKAI"><title>Comments.</title><p><abbrev xmlns:xlink="http://www.w3.org/1999/xlink" xlink:title="atrium" id="ABBRID0ENKAI" xlink:type="simple">At</abbrev> present, <italic><tp:taxon-name><tp:taxon-name-part taxon-name-part-type="genus" reg="Lysiteles">L.</tp:taxon-name-part><tp:taxon-name-part taxon-name-part-type="species" reg="digitatus">digitatus</tp:taxon-name-part></tp:taxon-name></italic> Zhang, Zhu &amp; Tso, 2006, <italic><tp:taxon-name><tp:taxon-name-part taxon-name-part-type="genus" reg="Lysiteles">L.</tp:taxon-name-part><tp:taxon-name-part taxon-name-part-type="species" reg="distortus">distortus</tp:taxon-name-part></tp:taxon-name></italic> Tang, Yin, Peng, Ubick &amp; Griswold, 2008, and <italic><tp:taxon-name><tp:taxon-name-part taxon-name-part-type="genus" reg="Lysiteles">L.</tp:taxon-name-part><tp:taxon-name-part taxon-name-part-type="species" reg="torsivus">torsivus</tp:taxon-name-part></tp:taxon-name></italic> Zhang, Zhu &amp; Tso, 2006 are known only from the males in mainland China; therefore, the new species may be conspecific with one of these three species.</p></tp:treatment-sec><tp:treatment-sec sec-type="distribution" id="SECID0EXLAI"><title>Distribution.</title><p>Known only from the type locality in Jiangxi Province of China (Fig. <xref ref-type="fig" rid="F17">17</xref>).</p></tp:treatment-sec><tp:treatment-sec><!--Section generated to contain objects referenced in tp:taxon-treatment.--><fig id="F17" position="float" orientation="portrait"><object-id xmlns:xlink="http://www.w3.org/1999/xlink" content-type="doi" xlink:type="simple">10.3897/zookeys.1095.72829.figure17</object-id><object-id xmlns:xlink="http://www.w3.org/1999/xlink" content-type="arpha" xlink:type="simple">1D1910A4-6B30-5C0F-846E-18D56C6BFC1B</object-id><label>Figure 17.</label><caption><p>The location of the Jinggang Mountain National Nature Reserve in China indicated by a large black dot.</p></caption><graphic xmlns:xlink="http://www.w3.org/1999/xlink" xlink:href="zookeys-1095-043-g017.jpg" position="float" orientation="portrait" xlink:type="simple" id="oo_672179.jpg"><uri content-type="original_file" xlink:type="simple">https://binary.pensoft.net/fig/672179</uri></graphic></fig></tp:treatment-sec><ref-list><ref id="B22"><mixed-citation xmlns:xlink="http://www.w3.org/1999/xlink" xlink:type="simple"><person-group><name name-style="western"><surname>Tang</surname><given-names>G</given-names></name><name name-style="western"><surname>Yin</surname><given-names>CM</given-names></name><name name-style="western"><surname>Peng</surname><given-names>XJ</given-names></name><name name-style="western"><surname>Ubick</surname><given-names>D</given-names></name><name name-style="western"><surname>Griswold</surname><given-names>C</given-names></name></person-group> (<year>2008</year>) <article-title>The crab spiders of the genus <italic><tp:taxon-name><tp:taxon-name-part taxon-name-part-type="genus">Lysiteles</tp:taxon-name-part></tp:taxon-name></italic> from Yunnan Province, China (<tp:taxon-name><tp:taxon-name-part taxon-name-part-type="genus">Araneae</tp:taxon-name-part></tp:taxon-name>: <tp:taxon-name><tp:taxon-name-part taxon-name-part-type="genus">Thomisidae</tp:taxon-name-part></tp:taxon-name>).</article-title><source>Zootaxa</source><volume>1742</volume>(<issue>1</issue>): <fpage>1</fpage>–<lpage>41</lpage>. <ext-link xlink:href="10.11646/zootaxa.1742.1.1" ext-link-type="doi" xlink:type="simple">https://doi.org/10.11646/zootaxa.1742.1.1</ext-link></mixed-citation></ref></ref-list></tp:taxon-treatment>
