# Supplementary material for: ﻿Crab spiders (Araneae, Thomisidae) of Jinggang Mountain National Nature Reserve, Jiangxi Province, China
Source: Zookeys. 2022 Apr 13;1095:43–74. doi: 10.3897/zookeys.1095.72829 (PMC9021149; doi:10.3897/zookeys.1095.72829)
Supplement: XML Treatment for Oxytate bicornis [file zookeys.1095.72829-treatment8.xml]

<!DOCTYPE tp:taxon-treatment
  PUBLIC "-//TaxonX//DTD Taxonomic Treatment Publishing DTD v0 20100105//EN" "tax-treatment-NSO.dtd">
<tp:taxon-treatment xmlns:tp="http://www.plazi.org/taxpub"><tp:treatment-meta><kwd-group><label>Taxon classification</label><kwd>
                  <named-content content-type="kingdom">Animalia</named-content>
                </kwd><kwd>
                  <named-content content-type="order">Araneae</named-content>
                </kwd><kwd>
                  <named-content content-type="family">Thomisidae</named-content>
                </kwd></kwd-group><mixed-citation publication-type="journal"><person-group><name><surname>Liu</surname><given-names>Ke-Ke</given-names></name><name><surname>Ying</surname><given-names>Yuan-hao</given-names></name><name><surname>Fomichev</surname><given-names>Alexander A.</given-names></name><name><surname>Zhao</surname><given-names>Dan-chen</given-names></name><name><surname>Li</surname><given-names>Wen-hui</given-names></name><name><surname>Xiao</surname><given-names>Yong-hong</given-names></name><name><surname>Xu</surname><given-names>Xiang</given-names></name></person-group><article-title>﻿Crab spiders (<tp:taxon-name><tp:taxon-name-part taxon-name-part-type="genus" reg="Araneae">Araneae</tp:taxon-name-part></tp:taxon-name>, <tp:taxon-name><tp:taxon-name-part taxon-name-part-type="genus" reg="Thomisidae">Thomisidae</tp:taxon-name-part></tp:taxon-name>) of Jinggang Mountain National Nature Reserve, Jiangxi Province, China</article-title><source>Zookeys</source><day>13</day><month>04</month><year>2022</year><volume>1095</volume><fpage>43</fpage><lpage>74</lpage><pub-id pub-id-type="doi">10.3897/zookeys.1095.72829</pub-id></mixed-citation></tp:treatment-meta><tp:nomenclature><label>﻿</label><tp:taxon-name>
                <object-id xmlns:xlink="http://www.w3.org/1999/xlink" content-type="arpha" xlink:type="simple">838F6C23-BF36-529F-A4BC-BAD5F10AA541</object-id>
                <tp:taxon-name-part taxon-name-part-type="genus" reg="Oxytate">Oxytate</tp:taxon-name-part>
                <tp:taxon-name-part taxon-name-part-type="species" reg="bicornis">bicornis</tp:taxon-name-part>
              </tp:taxon-name><tp:taxon-authority>Liu, Liu &amp; Xu, 2017</tp:taxon-authority><xref ref-type="fig" rid="F8">Figs 8</xref><xref ref-type="fig" rid="F9">, 9</xref><tp:nomenclature-citation-list><tp:nomenclature-citation><tp:taxon-name>
                    <tp:taxon-name-part taxon-name-part-type="genus" reg="Oxytate">Oxytate</tp:taxon-name-part>
                    <tp:taxon-name-part taxon-name-part-type="species" reg="bicornis">bicornis</tp:taxon-name-part>
                  </tp:taxon-name><comment>Liu, Liu &amp; Xu, 2017: 194, figs 1A–D, 2A–C (♂).</comment></tp:nomenclature-citation></tp:nomenclature-citation-list></tp:nomenclature><tp:treatment-sec sec-type="material" id="SECID0EFPAI"><title>Material examined.</title><p>China: <bold><italic>holotype</italic></bold> ♂, Jiangxi Province, Ji’an City, Jinggangshan County Level City, Jinggang Mountain National Nature Reserve, Ciping Town, Dajing village, <named-content xmlns:xlink="http://www.w3.org/1999/xlink" content-type="dwc:verbatimCoordinates" xlink:type="simple"><named-content content-type="geo-json" specific-use="{&#34;type&#34;:&#34;Point&#34;,&#34;coordinates&#34;:[114.125000,26.566000]}" id="NCID0ERPAI" xlink:type="simple">26.566°N, 114.125°E</named-content></named-content>, 922 m, 13.VII.2014, K. Liu et al. leg.; 2 ♀, other data as in holotype; 1 ♀, Longshi Town, Yuankou Village, <named-content xmlns:xlink="http://www.w3.org/1999/xlink" content-type="dwc:verbatimCoordinates" xlink:type="simple"><named-content content-type="geo-json" specific-use="{&#34;type&#34;:&#34;Point&#34;,&#34;coordinates&#34;:[113.953000,26.692000]}" id="NCID0EZPAI" xlink:type="simple">26°41'31.2"N, 113°57'10.8"E</named-content></named-content>, 265 m, 1.V.2015, K. Liu et al. leg.; 1 ♀, Huang’ao Town, Shantang Group, <named-content xmlns:xlink="http://www.w3.org/1999/xlink" content-type="dwc:verbatimCoordinates" xlink:type="simple"><named-content content-type="geo-json" specific-use="{&#34;type&#34;:&#34;Point&#34;,&#34;coordinates&#34;:[114.233000,26.474000]}" id="NCID0EBQAI" xlink:type="simple">26°28'26.4"N, 114°13'58.8"E</named-content></named-content>, 306 m, 5.IV.2015, K. Liu et al. leg.</p></tp:treatment-sec><tp:treatment-sec sec-type="diagnosis" id="SECID0EGQAI"><title>Diagnosis.</title><p>Female of this species similar to that of <italic><tp:taxon-name><tp:taxon-name-part taxon-name-part-type="genus" reg="Oxytate">O.</tp:taxon-name-part><tp:taxon-name-part taxon-name-part-type="species" reg="bhutanica">bhutanica</tp:taxon-name-part></tp:taxon-name></italic> Ono, 2001 and <italic><tp:taxon-name><tp:taxon-name-part taxon-name-part-type="genus" reg="Oxytate">O.</tp:taxon-name-part><tp:taxon-name-part taxon-name-part-type="species" reg="mucunica">mucunica</tp:taxon-name-part></tp:taxon-name></italic> sp. nov. in having vulva with M-shaped pattern formed by copulatory ducts (<italic><abbrev xmlns:xlink="http://www.w3.org/1999/xlink" xlink:title="copulatory duct" id="ABBRID0EDRAI" xlink:type="simple">CD</abbrev></italic>) and spermathecae (<italic><abbrev xmlns:xlink="http://www.w3.org/1999/xlink" xlink:title="spermatheca" id="ABBRID0EIRAI" xlink:type="simple">SP</abbrev></italic>), but differs from both species by the copulatory openings (<italic><abbrev xmlns:xlink="http://www.w3.org/1999/xlink" xlink:title="copulatory openings" id="ABBRID0ENRAI" xlink:type="simple">CO</abbrev></italic>) oriented outwards (vs. inwards or anteriorly) and copulatory ducts (<italic><abbrev xmlns:xlink="http://www.w3.org/1999/xlink" xlink:title="copulatory duct" id="ABBRID0ESRAI" xlink:type="simple">CD</abbrev></italic>) 2 × thinner than spermathecae (<italic><abbrev xmlns:xlink="http://www.w3.org/1999/xlink" xlink:title="spermatheca" id="ABBRID0EXRAI" xlink:type="simple">SP</abbrev></italic>) (vs. equal in size) (cf. Fig. <xref ref-type="fig" rid="F8">8C, D</xref> vs. Fig. <xref ref-type="fig" rid="F10">10C, D</xref> and <xref ref-type="bibr" rid="B13">Ono 2001</xref>: figs 4, 5). Male of <italic><tp:taxon-name><tp:taxon-name-part taxon-name-part-type="genus" reg="Oxytate">O.</tp:taxon-name-part><tp:taxon-name-part taxon-name-part-type="species" reg="bicornis">bicornis</tp:taxon-name-part></tp:taxon-name></italic> resembles those of <italic><tp:taxon-name><tp:taxon-name-part taxon-name-part-type="genus" reg="Oxytate">O.</tp:taxon-name-part><tp:taxon-name-part taxon-name-part-type="species" reg="bhutanica">bhutanica</tp:taxon-name-part></tp:taxon-name></italic> in having spine-like embolus (<italic>E</italic>) and moderately long retrolateral tibial apophysis (<italic>RTA</italic>), reaching to the middle of the cymbium but can be distinguished by the bifurcated retrolateral tibial apophysis (vs. horn-like) (cf. Fig. <xref ref-type="fig" rid="F9">9B–D</xref> and <xref ref-type="bibr" rid="B13">Ono 2001</xref>: figs 2, 3).</p><fig id="F8" position="float" orientation="portrait"><object-id xmlns:xlink="http://www.w3.org/1999/xlink" content-type="doi" xlink:type="simple">10.3897/zookeys.1095.72829.figure8</object-id><object-id xmlns:xlink="http://www.w3.org/1999/xlink" content-type="arpha" xlink:type="simple">1BCA6A6A-B6FB-5862-9A36-2F65B0730B0B</object-id><label>Figure 8.</label><caption><p><italic><tp:taxon-name><tp:taxon-name-part taxon-name-part-type="genus" reg="Oxytate">Oxytate</tp:taxon-name-part><tp:taxon-name-part taxon-name-part-type="species" reg="bicornis">bicornis</tp:taxon-name-part></tp:taxon-name></italic> Liu, Liu &amp; Xu, 2017, female. <bold>A</bold> habitus, dorsal view <bold>B</bold> same, ventral view <bold>C</bold> epigyne, ventral view <bold>D</bold> same, dorsal view. Abbreviations: <abbrev xmlns:xlink="http://www.w3.org/1999/xlink" xlink:title="copulatory duct" id="ABBRID0ENUAI" xlink:type="simple">CD</abbrev> – copulatory duct, <abbrev xmlns:xlink="http://www.w3.org/1999/xlink" xlink:title="copulatory openings" id="ABBRID0ERUAI" xlink:type="simple">CO</abbrev> – copulatory opening, <abbrev xmlns:xlink="http://www.w3.org/1999/xlink" xlink:title="fertilisation duct" id="ABBRID0EVUAI" xlink:type="simple">FD</abbrev> – fertilisation duct, P – pocket, <abbrev xmlns:xlink="http://www.w3.org/1999/xlink" xlink:title="spermatheca" id="ABBRID0EZUAI" xlink:type="simple">SP</abbrev> – spermatheca. Scale bars: 0.5 mm (<bold>A, B</bold>), 0.1 mm (<bold>C, D</bold>).</p></caption><graphic xmlns:xlink="http://www.w3.org/1999/xlink" xlink:href="zookeys-1095-043-g008.jpg" position="float" orientation="portrait" xlink:type="simple" id="oo_672170.jpg"><uri content-type="original_file" xlink:type="simple">https://binary.pensoft.net/fig/672170</uri></graphic></fig></tp:treatment-sec><tp:treatment-sec sec-type="description" id="SECID0EGVAI"><title>Description.</title><p><bold>Female.</bold> Habitus as in Fig. <xref ref-type="fig" rid="F8">8A, B</xref>. Total length 5.77. Carapace: 2.09 long, 2.02 wide. Eye sizes and interdistances: <abbrev xmlns:xlink="http://www.w3.org/1999/xlink" xlink:title="anterior median eye" id="ABBRID0ESVAI" xlink:type="simple">AME</abbrev> 0.08, <abbrev xmlns:xlink="http://www.w3.org/1999/xlink" xlink:title="anterior lateral eye" id="ABBRID0EWVAI" xlink:type="simple">ALE</abbrev> 0.11, <abbrev xmlns:xlink="http://www.w3.org/1999/xlink" xlink:title="posterior median eye" id="ABBRID0E1VAI" xlink:type="simple">PME</abbrev> 0.08, <abbrev xmlns:xlink="http://www.w3.org/1999/xlink" xlink:title="posterior lateral eye" id="ABBRID0E5VAI" xlink:type="simple">PLE</abbrev> 0.1, <abbrev xmlns:xlink="http://www.w3.org/1999/xlink" xlink:title="anterior median eye" id="ABBRID0ECWAI" xlink:type="simple">AME</abbrev>–<abbrev xmlns:xlink="http://www.w3.org/1999/xlink" xlink:title="anterior median eye" id="ABBRID0EGWAI" xlink:type="simple">AME</abbrev> 0.22, <abbrev xmlns:xlink="http://www.w3.org/1999/xlink" xlink:title="anterior median eye" id="ABBRID0EKWAI" xlink:type="simple">AME</abbrev>–<abbrev xmlns:xlink="http://www.w3.org/1999/xlink" xlink:title="anterior lateral eye" id="ABBRID0EOWAI" xlink:type="simple">ALE</abbrev> 0.16, <abbrev xmlns:xlink="http://www.w3.org/1999/xlink" xlink:title="posterior median eye" id="ABBRID0ESWAI" xlink:type="simple">PME</abbrev>–<abbrev xmlns:xlink="http://www.w3.org/1999/xlink" xlink:title="posterior median eye" id="ABBRID0EWWAI" xlink:type="simple">PME</abbrev> 0.22, <abbrev xmlns:xlink="http://www.w3.org/1999/xlink" xlink:title="posterior median eye" id="ABBRID0E1WAI" xlink:type="simple">PME</abbrev>–<abbrev xmlns:xlink="http://www.w3.org/1999/xlink" xlink:title="posterior lateral eye" id="ABBRID0E5WAI" xlink:type="simple">PLE</abbrev> 0.38, <abbrev xmlns:xlink="http://www.w3.org/1999/xlink" xlink:title="anterior median eye" id="ABBRID0ECXAI" xlink:type="simple">AME</abbrev>–<abbrev xmlns:xlink="http://www.w3.org/1999/xlink" xlink:title="posterior median eye" id="ABBRID0EGXAI" xlink:type="simple">PME</abbrev> 0.29, <abbrev xmlns:xlink="http://www.w3.org/1999/xlink" xlink:title="anterior median eye" id="ABBRID0EKXAI" xlink:type="simple">AME</abbrev>–<abbrev xmlns:xlink="http://www.w3.org/1999/xlink" xlink:title="posterior lateral eye" id="ABBRID0EOXAI" xlink:type="simple">PLE</abbrev> 0.58, <abbrev xmlns:xlink="http://www.w3.org/1999/xlink" xlink:title="anterior lateral eye" id="ABBRID0ESXAI" xlink:type="simple">ALE</abbrev>–<abbrev xmlns:xlink="http://www.w3.org/1999/xlink" xlink:title="anterior lateral eye" id="ABBRID0EWXAI" xlink:type="simple">ALE</abbrev> 0.66, <abbrev xmlns:xlink="http://www.w3.org/1999/xlink" xlink:title="posterior lateral eye" id="ABBRID0E1XAI" xlink:type="simple">PLE</abbrev>–<abbrev xmlns:xlink="http://www.w3.org/1999/xlink" xlink:title="posterior lateral eye" id="ABBRID0E5XAI" xlink:type="simple">PLE</abbrev> 1.08, <abbrev xmlns:xlink="http://www.w3.org/1999/xlink" xlink:title="anterior lateral eye" id="ABBRID0ECYAI" xlink:type="simple">ALE</abbrev>–<abbrev xmlns:xlink="http://www.w3.org/1999/xlink" xlink:title="posterior lateral eye" id="ABBRID0EGYAI" xlink:type="simple">PLE</abbrev> 0.31. <abbrev xmlns:xlink="http://www.w3.org/1999/xlink" xlink:title="median ocular area" id="ABBRID0EKYAI" xlink:type="simple">MOA</abbrev> 0.42 long, front width 0.36, back width 0.38. Endites more than 2 × longer than wide. Sternum as in Fig. <xref ref-type="fig" rid="F8">8B</xref> with arch-shaped posterior end. Abdomen (Fig. <xref ref-type="fig" rid="F8">8A, B</xref>): 3.92 long, 1.11 wide, with regular transverse rows of strong spines on posterior part. Leg measurements: I 7.98 (2.45, 1.15, 2.15, 1.58, 0.65); II 7.79 (2.41, 1.10, 2.06, 1.50, 0.72); III 4.65 (1.39, 0.68, 1.27, 0.84, 0.47); IV 4.95 (1.76, 0.50, 1.25, 0.97, 0.47). Leg spination: I <abbrev xmlns:xlink="http://www.w3.org/1999/xlink" xlink:title="femur" id="ABBRID0EWYAI" xlink:type="simple">Fe</abbrev>: d4, p4, r1; Pa: d2, p1, r1; <abbrev xmlns:xlink="http://www.w3.org/1999/xlink" xlink:title="tibia" id="ABBRID0E1YAI" xlink:type="simple">Ti</abbrev>: d2, p3, r3, v8; <abbrev xmlns:xlink="http://www.w3.org/1999/xlink" xlink:title="metatarsus" id="ABBRID0E5YAI" xlink:type="simple">Mt</abbrev>: p2, r2, v6; II <abbrev xmlns:xlink="http://www.w3.org/1999/xlink" xlink:title="femur" id="ABBRID0ECZAI" xlink:type="simple">Fe</abbrev>: d4, p1, r1; Pa: d2, p1, r1; <abbrev xmlns:xlink="http://www.w3.org/1999/xlink" xlink:title="tibia" id="ABBRID0EGZAI" xlink:type="simple">Ti</abbrev>: d3, p3, r3, v6; <abbrev xmlns:xlink="http://www.w3.org/1999/xlink" xlink:title="metatarsus" id="ABBRID0EKZAI" xlink:type="simple">Mt</abbrev>: p2, r2, v6; III <abbrev xmlns:xlink="http://www.w3.org/1999/xlink" xlink:title="femur" id="ABBRID0EOZAI" xlink:type="simple">Fe</abbrev>: d2, p1; Pa: d2, p1; <abbrev xmlns:xlink="http://www.w3.org/1999/xlink" xlink:title="tibia" id="ABBRID0ESZAI" xlink:type="simple">Ti</abbrev>: d1, p2, r1, v2; Met: p2, r2, v2; IV: <abbrev xmlns:xlink="http://www.w3.org/1999/xlink" xlink:title="femur" id="ABBRID0EWZAI" xlink:type="simple">Fe</abbrev>: d2; Pa: d2, p1, r1; <abbrev xmlns:xlink="http://www.w3.org/1999/xlink" xlink:title="tibia" id="ABBRID0E1ZAI" xlink:type="simple">Ti</abbrev>: d3, p2; <abbrev xmlns:xlink="http://www.w3.org/1999/xlink" xlink:title="metatarsus" id="ABBRID0E5ZAI" xlink:type="simple">Mt</abbrev>: p2.</p><p>Colouration. Carapace, chelicerae, endites, sternum, legs, and abdomen yellowish.</p><p>Epigyne (Fig. <xref ref-type="fig" rid="F8">8C, D</xref>). Epigyne 2 × wider than long. Copulatory openings (<italic><abbrev xmlns:xlink="http://www.w3.org/1999/xlink" xlink:title="copulatory openings" id="ABBRID0EK1AI" xlink:type="simple">CO</abbrev></italic>) hidden by lateral pockets (<italic>P</italic>). Spermathecae (<italic><abbrev xmlns:xlink="http://www.w3.org/1999/xlink" xlink:title="spermatheca" id="ABBRID0ER1AI" xlink:type="simple">SP</abbrev></italic>) kidney-shaped, 2 × longer than wide. Copulatory ducts (<italic><abbrev xmlns:xlink="http://www.w3.org/1999/xlink" xlink:title="copulatory duct" id="ABBRID0EW1AI" xlink:type="simple">CD</abbrev></italic>) shorter than spermathecae, slightly curved, aggregative form V-shaped figure. Fertilisation ducts (<italic><abbrev xmlns:xlink="http://www.w3.org/1999/xlink" xlink:title="fertilisation duct" id="ABBRID0E21AI" xlink:type="simple">FD</abbrev></italic>) small, poorly visible and directed laterally.</p><p><bold>Male</bold> (Fig. <xref ref-type="fig" rid="F9">9</xref>): See <xref ref-type="bibr" rid="B8">Liu et al. (2017</xref>: 194).</p><fig id="F9" position="float" orientation="portrait"><object-id xmlns:xlink="http://www.w3.org/1999/xlink" content-type="doi" xlink:type="simple">10.3897/zookeys.1095.72829.figure9</object-id><object-id xmlns:xlink="http://www.w3.org/1999/xlink" content-type="arpha" xlink:type="simple">0D9553CB-1296-5BC8-9A8C-69C2930E664E</object-id><label>Figure 9.</label><caption><p><italic><tp:taxon-name><tp:taxon-name-part taxon-name-part-type="genus" reg="Oxytate">Oxytate</tp:taxon-name-part><tp:taxon-name-part taxon-name-part-type="species" reg="bicornis">bicornis</tp:taxon-name-part></tp:taxon-name></italic> Liu, Liu &amp; Xu, 2017, male. <bold>A</bold> habitus, dorsal view <bold>B</bold> palp, ventral view <bold>C</bold> same, prolateral view <bold>D</bold> same, retrolateral view. Abbreviations: E – embolus, <abbrev xmlns:xlink="http://www.w3.org/1999/xlink" xlink:title="retrolateral tibial apophysis" id="ABBRID0EG3AI" xlink:type="simple">RTA</abbrev> – retrolateral tibial apophysis, <abbrev xmlns:xlink="http://www.w3.org/1999/xlink" xlink:title="sperm duct" id="ABBRID0ET3AI" xlink:type="simple">SD</abbrev> – sperm duct, <abbrev xmlns:xlink="http://www.w3.org/1999/xlink" xlink:title="tegular ridge" id="ABBRID0EX3AI" xlink:type="simple">TR</abbrev> – tegular ridge, <abbrev xmlns:xlink="http://www.w3.org/1999/xlink" xlink:title="ventral tibial apophysis" id="ABBRID0E23AI" xlink:type="simple">VTA</abbrev> – ventral tibial apophysis. Scale bars: 1 mm (<bold>A</bold>), 0.5 mm (<bold>B–D</bold>).</p></caption><graphic xmlns:xlink="http://www.w3.org/1999/xlink" xlink:href="zookeys-1095-043-g009.jpg" position="float" orientation="portrait" xlink:type="simple" id="oo_672171.jpg"><uri content-type="original_file" xlink:type="simple">https://binary.pensoft.net/fig/672171</uri></graphic></fig></tp:treatment-sec><tp:treatment-sec sec-type="comments" id="SECID0ER4AI"><title>Comments.</title><p>Some females were collected in the type locality and others raised from juveniles. Newly collected females have general appearance and leg spination similar to the holotype male. Based on this, we consider them conspecific. This judgment will be confirmed or rejected in future when both sexes are collected together, simultaneously.</p></tp:treatment-sec><tp:treatment-sec sec-type="distribution" id="SECID0EW4AI"><title>Distribution.</title><p>Known only from Jiangxi Province, China (Fig. <xref ref-type="fig" rid="F17">17</xref>).</p></tp:treatment-sec><tp:treatment-sec><!--Section generated to contain objects referenced in tp:taxon-treatment.--><fig id="F10" position="float" orientation="portrait"><object-id xmlns:xlink="http://www.w3.org/1999/xlink" content-type="doi" xlink:type="simple">10.3897/zookeys.1095.72829.figure10</object-id><object-id xmlns:xlink="http://www.w3.org/1999/xlink" content-type="arpha" xlink:type="simple">B07847F8-B330-543F-8E29-CE362CEF1235</object-id><label>Figure 10.</label><caption><p><italic><tp:taxon-name><tp:taxon-name-part taxon-name-part-type="genus" reg="Oxytate">Oxytate</tp:taxon-name-part><tp:taxon-name-part taxon-name-part-type="species" reg="mucunica">mucunica</tp:taxon-name-part></tp:taxon-name></italic> sp. nov., female. <bold>A</bold> habitus, dorsal view <bold>B</bold> same, ventral view <bold>C</bold> epigyne, ventral view <bold>D</bold> same, dorsal view. Abbreviations: <abbrev xmlns:xlink="http://www.w3.org/1999/xlink" xlink:title="copulatory duct" id="ABBRID0ERDBI" xlink:type="simple">CD</abbrev> – copulatory duct, <abbrev xmlns:xlink="http://www.w3.org/1999/xlink" xlink:title="copulatory openings" id="ABBRID0EVDBI" xlink:type="simple">CO</abbrev> – copulatory opening, <abbrev xmlns:xlink="http://www.w3.org/1999/xlink" xlink:title="fertilisation duct" id="ABBRID0EZDBI" xlink:type="simple">FD</abbrev> – fertilisation duct, <abbrev xmlns:xlink="http://www.w3.org/1999/xlink" xlink:title="spermatheca" id="ABBRID0E4DBI" xlink:type="simple">SP</abbrev> – spermatheca. Scale bars: 0.5 mm (<bold>A, B</bold>), 0.1 mm (<bold>C, D</bold>).</p></caption><graphic xmlns:xlink="http://www.w3.org/1999/xlink" xlink:href="zookeys-1095-043-g010.jpg" position="float" orientation="portrait" xlink:type="simple" id="oo_672172.jpg"><uri content-type="original_file" xlink:type="simple">https://binary.pensoft.net/fig/672172</uri></graphic></fig><fig id="F17" position="float" orientation="portrait"><object-id xmlns:xlink="http://www.w3.org/1999/xlink" content-type="doi" xlink:type="simple">10.3897/zookeys.1095.72829.figure17</object-id><object-id xmlns:xlink="http://www.w3.org/1999/xlink" content-type="arpha" xlink:type="simple">1D1910A4-6B30-5C0F-846E-18D56C6BFC1B</object-id><label>Figure 17.</label><caption><p>The location of the Jinggang Mountain National Nature Reserve in China indicated by a large black dot.</p></caption><graphic xmlns:xlink="http://www.w3.org/1999/xlink" xlink:href="zookeys-1095-043-g017.jpg" position="float" orientation="portrait" xlink:type="simple" id="oo_672179.jpg"><uri content-type="original_file" xlink:type="simple">https://binary.pensoft.net/fig/672179</uri></graphic></fig></tp:treatment-sec><ref-list><ref id="B13"><mixed-citation xmlns:xlink="http://www.w3.org/1999/xlink" xlink:type="simple"><person-group><name name-style="western"><surname>Ono</surname><given-names>H</given-names></name></person-group> (<year>2001</year>) <article-title>Crab spiders of the family <tp:taxon-name><tp:taxon-name-part taxon-name-part-type="genus">Thomisidae</tp:taxon-name-part></tp:taxon-name> from the Kingdom of Bhutan (<tp:taxon-name><tp:taxon-name-part taxon-name-part-type="genus">Arachnida</tp:taxon-name-part></tp:taxon-name>, <tp:taxon-name><tp:taxon-name-part taxon-name-part-type="genus">Araneae</tp:taxon-name-part></tp:taxon-name>).</article-title><source>Entomologica Basiliensis</source><volume>23</volume>: <fpage>203</fpage>–<lpage>236</lpage>.</mixed-citation></ref><ref id="B8"><mixed-citation xmlns:xlink="http://www.w3.org/1999/xlink" xlink:type="simple"><person-group><name name-style="western"><surname>Liu</surname><given-names>K</given-names></name><name name-style="western"><surname>Liu</surname><given-names>J</given-names></name><name name-style="western"><surname>Xu</surname><given-names>X</given-names></name></person-group> (<year>2017</year>) <article-title>Two new species of the genus <italic><tp:taxon-name><tp:taxon-name-part taxon-name-part-type="genus">Oxytate</tp:taxon-name-part></tp:taxon-name></italic> from China (<tp:taxon-name><tp:taxon-name-part taxon-name-part-type="genus">Araneae</tp:taxon-name-part></tp:taxon-name>: <tp:taxon-name><tp:taxon-name-part taxon-name-part-type="genus">Thomisidae</tp:taxon-name-part></tp:taxon-name>).</article-title><source>Zootaxa</source><volume>4320</volume>(<issue>1</issue>): <fpage>193</fpage>–<lpage>200</lpage>. <ext-link xlink:href="10.11646/zootaxa.4320.1.12" ext-link-type="doi" xlink:type="simple">https://doi.org/10.11646/zootaxa.4320.1.12</ext-link></mixed-citation></ref></ref-list></tp:taxon-treatment>
