# Supplementary material for: ﻿Crab spiders (Araneae, Thomisidae) of Jinggang Mountain National Nature Reserve, Jiangxi Province, China
Source: Zookeys. 2022 Apr 13;1095:43–74. doi: 10.3897/zookeys.1095.72829 (PMC9021149; doi:10.3897/zookeys.1095.72829)
Supplement: XML Treatment for Oxytate mucunica [file zookeys.1095.72829-treatment9.xml]

<!DOCTYPE tp:taxon-treatment
  PUBLIC "-//TaxonX//DTD Taxonomic Treatment Publishing DTD v0 20100105//EN" "tax-treatment-NSO.dtd">
<tp:taxon-treatment xmlns:tp="http://www.plazi.org/taxpub"><tp:treatment-meta><kwd-group><label>Taxon classification</label><kwd>
                  <named-content content-type="kingdom">Animalia</named-content>
                </kwd><kwd>
                  <named-content content-type="order">Araneae</named-content>
                </kwd><kwd>
                  <named-content content-type="family">Thomisidae</named-content>
                </kwd></kwd-group><mixed-citation publication-type="journal"><person-group><name><surname>Liu</surname><given-names>Ke-Ke</given-names></name><name><surname>Ying</surname><given-names>Yuan-hao</given-names></name><name><surname>Fomichev</surname><given-names>Alexander A.</given-names></name><name><surname>Zhao</surname><given-names>Dan-chen</given-names></name><name><surname>Li</surname><given-names>Wen-hui</given-names></name><name><surname>Xiao</surname><given-names>Yong-hong</given-names></name><name><surname>Xu</surname><given-names>Xiang</given-names></name></person-group><article-title>﻿Crab spiders (<tp:taxon-name><tp:taxon-name-part taxon-name-part-type="genus" reg="Araneae">Araneae</tp:taxon-name-part></tp:taxon-name>, <tp:taxon-name><tp:taxon-name-part taxon-name-part-type="genus" reg="Thomisidae">Thomisidae</tp:taxon-name-part></tp:taxon-name>) of Jinggang Mountain National Nature Reserve, Jiangxi Province, China</article-title><source>Zookeys</source><day>13</day><month>04</month><year>2022</year><volume>1095</volume><fpage>43</fpage><lpage>74</lpage><pub-id pub-id-type="doi">10.3897/zookeys.1095.72829</pub-id></mixed-citation></tp:treatment-meta><tp:nomenclature><label>﻿</label><tp:taxon-name>
                <object-id xmlns:xlink="http://www.w3.org/1999/xlink" content-type="arpha" xlink:type="simple">82082349-8748-5D4B-922D-3156A5B6C28F</object-id>
                <tp:taxon-name-part taxon-name-part-type="genus" reg="Oxytate">Oxytate</tp:taxon-name-part>
                <tp:taxon-name-part taxon-name-part-type="species" reg="mucunica">mucunica</tp:taxon-name-part>
                <object-id xmlns:xlink="http://www.w3.org/1999/xlink" content-type="zoobank" xlink:type="simple">http://zoobank.org/55A995BC-01C4-4586-B645-67A517D3D9CE</object-id>
              </tp:taxon-name><tp:taxon-authority>Liu</tp:taxon-authority><tp:taxon-status xmlns:xlink="http://www.w3.org/1999/xlink" xlink:type="simple">sp. nov.</tp:taxon-status><xref ref-type="fig" rid="F10">Fig. 10</xref></tp:nomenclature><tp:treatment-sec sec-type="material" id="SECID0EO6AI"><title>Material examined.</title><p><bold><italic>Holotype</italic></bold>: ♀, China, Jiangxi Province, Ji’an City, Jinggangshan City, Jinggang Mountain National Nature Reserve, Mucun Town, Guibian Village, <named-content xmlns:xlink="http://www.w3.org/1999/xlink" content-type="dwc:verbatimCoordinates" xlink:type="simple"><named-content content-type="geo-json" specific-use="{&#34;type&#34;:&#34;Point&#34;,&#34;coordinates&#34;:[113.897775,26.642253]}" id="NCID0E36AI" xlink:type="simple">26°38'32.11"N, 113°53'51.99"E</named-content></named-content>, 322 m, 31.VII.2019, K. Liu et al. leg.</p></tp:treatment-sec><tp:treatment-sec sec-type="etymology" id="SECID0EBABI"><title>Etymology.</title><p>The specific name is derived from the type locality, Mucun Town.</p></tp:treatment-sec><tp:treatment-sec sec-type="diagnosis" id="SECID0EGABI"><title>Diagnosis.</title><p>Female of the new species is similar to those of <italic><tp:taxon-name><tp:taxon-name-part taxon-name-part-type="genus" reg="Oxytate">O.</tp:taxon-name-part><tp:taxon-name-part taxon-name-part-type="species" reg="bhutanica">bhutanica</tp:taxon-name-part></tp:taxon-name></italic> Ono, 2001 and <italic><tp:taxon-name><tp:taxon-name-part taxon-name-part-type="genus" reg="Oxytate">O.</tp:taxon-name-part><tp:taxon-name-part taxon-name-part-type="species" reg="bicornis">bicornis</tp:taxon-name-part></tp:taxon-name></italic> in having vulva with M-shaped pattern formed by copulatory ducts (<italic><abbrev xmlns:xlink="http://www.w3.org/1999/xlink" xlink:title="copulatory duct" id="ABBRID0EDBBI" xlink:type="simple">CD</abbrev></italic>) and spermathecae (<italic><abbrev xmlns:xlink="http://www.w3.org/1999/xlink" xlink:title="spermatheca" id="ABBRID0EIBBI" xlink:type="simple">SP</abbrev></italic>), but differ from both species by the copulatory openings oriented anteriorly (vs. outwards or inwards) (cf. Fig. <xref ref-type="fig" rid="F10">10C</xref> vs. Fig. <xref ref-type="fig" rid="F9">9C</xref> and <xref ref-type="bibr" rid="B13">Ono 2001</xref>: fig. 4). Additionally, <italic><tp:taxon-name><tp:taxon-name-part taxon-name-part-type="genus" reg="Oxytate">O.</tp:taxon-name-part><tp:taxon-name-part taxon-name-part-type="species" reg="mucunica">mucunica</tp:taxon-name-part></tp:taxon-name></italic> sp. nov. differs from <italic><tp:taxon-name><tp:taxon-name-part taxon-name-part-type="genus" reg="Oxytate">O.</tp:taxon-name-part><tp:taxon-name-part taxon-name-part-type="species" reg="bicornis">bicornis</tp:taxon-name-part></tp:taxon-name></italic> by the copulatory ducts being as wide as spermathecae (vs. copulatory ducts 2 × thinner) (cf. Fig. <xref ref-type="fig" rid="F10">10D</xref> and Fig. <xref ref-type="fig" rid="F8">8D</xref>).</p><fig id="F10" position="float" orientation="portrait"><object-id xmlns:xlink="http://www.w3.org/1999/xlink" content-type="doi" xlink:type="simple">10.3897/zookeys.1095.72829.figure10</object-id><object-id xmlns:xlink="http://www.w3.org/1999/xlink" content-type="arpha" xlink:type="simple">B07847F8-B330-543F-8E29-CE362CEF1235</object-id><label>Figure 10.</label><caption><p><italic><tp:taxon-name><tp:taxon-name-part taxon-name-part-type="genus" reg="Oxytate">Oxytate</tp:taxon-name-part><tp:taxon-name-part taxon-name-part-type="species" reg="mucunica">mucunica</tp:taxon-name-part></tp:taxon-name></italic> sp. nov., female. <bold>A</bold> habitus, dorsal view <bold>B</bold> same, ventral view <bold>C</bold> epigyne, ventral view <bold>D</bold> same, dorsal view. Abbreviations: <abbrev xmlns:xlink="http://www.w3.org/1999/xlink" xlink:title="copulatory duct" id="ABBRID0ERDBI" xlink:type="simple">CD</abbrev> – copulatory duct, <abbrev xmlns:xlink="http://www.w3.org/1999/xlink" xlink:title="copulatory openings" id="ABBRID0EVDBI" xlink:type="simple">CO</abbrev> – copulatory opening, <abbrev xmlns:xlink="http://www.w3.org/1999/xlink" xlink:title="fertilisation duct" id="ABBRID0EZDBI" xlink:type="simple">FD</abbrev> – fertilisation duct, <abbrev xmlns:xlink="http://www.w3.org/1999/xlink" xlink:title="spermatheca" id="ABBRID0E4DBI" xlink:type="simple">SP</abbrev> – spermatheca. Scale bars: 0.5 mm (<bold>A, B</bold>), 0.1 mm (<bold>C, D</bold>).</p></caption><graphic xmlns:xlink="http://www.w3.org/1999/xlink" xlink:href="zookeys-1095-043-g010.jpg" position="float" orientation="portrait" xlink:type="simple" id="oo_672172.jpg"><uri content-type="original_file" xlink:type="simple">https://binary.pensoft.net/fig/672172</uri></graphic></fig></tp:treatment-sec><tp:treatment-sec sec-type="description" id="SECID0EKEBI"><title>Description.</title><p>Habitus as in Fig. <xref ref-type="fig" rid="F10">10A, B</xref>. Total length 11.74. Carapace: 3.67 long, 3.33 wide. Eye sizes and interdistances: <abbrev xmlns:xlink="http://www.w3.org/1999/xlink" xlink:title="anterior median eye" id="ABBRID0EUEBI" xlink:type="simple">AME</abbrev> 0.08, <abbrev xmlns:xlink="http://www.w3.org/1999/xlink" xlink:title="anterior lateral eye" id="ABBRID0EYEBI" xlink:type="simple">ALE</abbrev> 0.14, <abbrev xmlns:xlink="http://www.w3.org/1999/xlink" xlink:title="posterior median eye" id="ABBRID0E3EBI" xlink:type="simple">PME</abbrev> 0.09, <abbrev xmlns:xlink="http://www.w3.org/1999/xlink" xlink:title="posterior lateral eye" id="ABBRID0EAFBI" xlink:type="simple">PLE</abbrev> 0.11, <abbrev xmlns:xlink="http://www.w3.org/1999/xlink" xlink:title="anterior median eye" id="ABBRID0EEFBI" xlink:type="simple">AME</abbrev>–<abbrev xmlns:xlink="http://www.w3.org/1999/xlink" xlink:title="anterior median eye" id="ABBRID0EIFBI" xlink:type="simple">AME</abbrev> 0.14, <abbrev xmlns:xlink="http://www.w3.org/1999/xlink" xlink:title="anterior median eye" id="ABBRID0EMFBI" xlink:type="simple">AME</abbrev>–<abbrev xmlns:xlink="http://www.w3.org/1999/xlink" xlink:title="anterior lateral eye" id="ABBRID0EQFBI" xlink:type="simple">ALE</abbrev> 0.07, <abbrev xmlns:xlink="http://www.w3.org/1999/xlink" xlink:title="posterior median eye" id="ABBRID0EUFBI" xlink:type="simple">PME</abbrev>–<abbrev xmlns:xlink="http://www.w3.org/1999/xlink" xlink:title="posterior median eye" id="ABBRID0EYFBI" xlink:type="simple">PME</abbrev> 0.08, <abbrev xmlns:xlink="http://www.w3.org/1999/xlink" xlink:title="posterior median eye" id="ABBRID0E3FBI" xlink:type="simple">PME</abbrev>–<abbrev xmlns:xlink="http://www.w3.org/1999/xlink" xlink:title="posterior lateral eye" id="ABBRID0EAGBI" xlink:type="simple">PLE</abbrev> 0.20, <abbrev xmlns:xlink="http://www.w3.org/1999/xlink" xlink:title="anterior median eye" id="ABBRID0EEGBI" xlink:type="simple">AME</abbrev>–<abbrev xmlns:xlink="http://www.w3.org/1999/xlink" xlink:title="posterior median eye" id="ABBRID0EIGBI" xlink:type="simple">PME</abbrev> 0.14, <abbrev xmlns:xlink="http://www.w3.org/1999/xlink" xlink:title="anterior median eye" id="ABBRID0EMGBI" xlink:type="simple">AME</abbrev>–<abbrev xmlns:xlink="http://www.w3.org/1999/xlink" xlink:title="posterior lateral eye" id="ABBRID0EQGBI" xlink:type="simple">PLE</abbrev> 0.39, <abbrev xmlns:xlink="http://www.w3.org/1999/xlink" xlink:title="anterior lateral eye" id="ABBRID0EUGBI" xlink:type="simple">ALE</abbrev>–<abbrev xmlns:xlink="http://www.w3.org/1999/xlink" xlink:title="anterior lateral eye" id="ABBRID0EYGBI" xlink:type="simple">ALE</abbrev> 0.39 <abbrev xmlns:xlink="http://www.w3.org/1999/xlink" xlink:title="posterior lateral eye" id="ABBRID0E3GBI" xlink:type="simple">PLE</abbrev>–<abbrev xmlns:xlink="http://www.w3.org/1999/xlink" xlink:title="posterior lateral eye" id="ABBRID0EAHBI" xlink:type="simple">PLE</abbrev> 0.77, <abbrev xmlns:xlink="http://www.w3.org/1999/xlink" xlink:title="anterior lateral eye" id="ABBRID0EEHBI" xlink:type="simple">ALE</abbrev>–<abbrev xmlns:xlink="http://www.w3.org/1999/xlink" xlink:title="posterior lateral eye" id="ABBRID0EIHBI" xlink:type="simple">PLE</abbrev> 0.05. <abbrev xmlns:xlink="http://www.w3.org/1999/xlink" xlink:title="median ocular area" id="ABBRID0EMHBI" xlink:type="simple">MOA</abbrev> 0.52 long, front width 0.38, back width 0.43. Endites more than 2 × longer than wide, sub-trapezoidal. Abdomen (Fig. <xref ref-type="fig" rid="F10">10A, B</xref>): 8.42 long, 2.68 wide, with abundant white guanine spots dorsally and regular transverse rows of strong spines on posterior part. Leg measurements: I 8.56 (2.69, 0.99, 2.36, 1.65, 0.87); II 8.06 (2.50, 0.97, 2.24, 1.62, 0.73); III 4.77 (1.41, 0.60, 1.34, 0.90, 0.52); IV 4.88 (1.75, 0.54, 1.20, 0.93, 0.46). Leg spination: I <abbrev xmlns:xlink="http://www.w3.org/1999/xlink" xlink:title="femur" id="ABBRID0EUHBI" xlink:type="simple">Fe</abbrev>: d4 p4, r1; Pa: d2, p1, r1; <abbrev xmlns:xlink="http://www.w3.org/1999/xlink" xlink:title="tibia" id="ABBRID0EYHBI" xlink:type="simple">Ti</abbrev>: d2, p3, r3, v8; <abbrev xmlns:xlink="http://www.w3.org/1999/xlink" xlink:title="metatarsus" id="ABBRID0E3HBI" xlink:type="simple">Mt</abbrev>: p2, r2, v6; II <abbrev xmlns:xlink="http://www.w3.org/1999/xlink" xlink:title="femur" id="ABBRID0EAIBI" xlink:type="simple">Fe</abbrev>: d4, p1, r1; Pa: d2, p1, r1; <abbrev xmlns:xlink="http://www.w3.org/1999/xlink" xlink:title="tibia" id="ABBRID0EEIBI" xlink:type="simple">Ti</abbrev>: d3, p3, r3, v6; <abbrev xmlns:xlink="http://www.w3.org/1999/xlink" xlink:title="metatarsus" id="ABBRID0EIIBI" xlink:type="simple">Mt</abbrev>: p2, r2, v6; III <abbrev xmlns:xlink="http://www.w3.org/1999/xlink" xlink:title="femur" id="ABBRID0EMIBI" xlink:type="simple">Fe</abbrev>: d2, p1; Pa: d2, p1; <abbrev xmlns:xlink="http://www.w3.org/1999/xlink" xlink:title="tibia" id="ABBRID0EQIBI" xlink:type="simple">Ti</abbrev>: d3, r2, v2; <abbrev xmlns:xlink="http://www.w3.org/1999/xlink" xlink:title="metatarsus" id="ABBRID0EUIBI" xlink:type="simple">Mt</abbrev>: p2, r2, v2; IV: <abbrev xmlns:xlink="http://www.w3.org/1999/xlink" xlink:title="femur" id="ABBRID0EYIBI" xlink:type="simple">Fe</abbrev>: d2; Pa: d2, p1, r1; <abbrev xmlns:xlink="http://www.w3.org/1999/xlink" xlink:title="tibia" id="ABBRID0E3IBI" xlink:type="simple">Ti</abbrev>: d2, p2; <abbrev xmlns:xlink="http://www.w3.org/1999/xlink" xlink:title="metatarsus" id="ABBRID0EAJBI" xlink:type="simple">Mt</abbrev>: p2.</p><p>Colouration (Fig. <xref ref-type="fig" rid="F10">10A, B</xref>). Carapace, chelicerae, endites, sternum, legs, and abdomen yellowish.</p><p>Epigyne (Fig. <xref ref-type="fig" rid="F10">10C, D</xref>). Epigyne 1.5 × wider than long. Pockets absent. Copulatory openings (<italic><abbrev xmlns:xlink="http://www.w3.org/1999/xlink" xlink:title="copulatory openings" id="ABBRID0ERJBI" xlink:type="simple">CO</abbrev></italic>) large, as long as wide, with weakly sclerotised margins. Spermathecae (<italic><abbrev xmlns:xlink="http://www.w3.org/1999/xlink" xlink:title="spermatheca" id="ABBRID0EWJBI" xlink:type="simple">SP</abbrev></italic>) cylindrical, smoothly merging into copulatory ducts. Copulatory ducts (<italic><abbrev xmlns:xlink="http://www.w3.org/1999/xlink" xlink:title="copulatory duct" id="ABBRID0E2JBI" xlink:type="simple">CD</abbrev></italic>) very wide, touching each other almost the entire length. Fertilisation ducts (<italic><abbrev xmlns:xlink="http://www.w3.org/1999/xlink" xlink:title="fertilisation duct" id="ABBRID0EAKBI" xlink:type="simple">FD</abbrev></italic>) short, directed laterally.</p><p><bold>Male.</bold> Unknown.</p></tp:treatment-sec><tp:treatment-sec sec-type="notes" id="SECID0EIKBI"><title>Notes.</title><p>While many juveniles were collected and reared in the lab, only one female reached maturity.</p></tp:treatment-sec><tp:treatment-sec sec-type="comments" id="SECID0ENKBI"><title>Comments.</title><p>The new species could potentially be a synonym of one of the species known only from males and occurring in China: <italic><tp:taxon-name><tp:taxon-name-part taxon-name-part-type="genus" reg="Oxytate">O.</tp:taxon-name-part><tp:taxon-name-part taxon-name-part-type="species" reg="clavulata">clavulata</tp:taxon-name-part></tp:taxon-name></italic> Tang, Yin &amp; Peng, 2008 (Yunnan) or <italic><tp:taxon-name><tp:taxon-name-part taxon-name-part-type="genus" reg="Oxytate">O.</tp:taxon-name-part><tp:taxon-name-part taxon-name-part-type="species" reg="placentiformis">placentiformis</tp:taxon-name-part></tp:taxon-name></italic> Wang, Chen &amp; Zhang, 2012 (Guangxi).</p></tp:treatment-sec><tp:treatment-sec sec-type="distribution" id="SECID0EJLBI"><title>Distribution.</title><p>Known only from the type locality in Jiangxi Province of China (Fig. <xref ref-type="fig" rid="F17">17</xref>).</p></tp:treatment-sec><tp:treatment-sec><!--Section generated to contain objects referenced in tp:taxon-treatment.--><fig id="F9" position="float" orientation="portrait"><object-id xmlns:xlink="http://www.w3.org/1999/xlink" content-type="doi" xlink:type="simple">10.3897/zookeys.1095.72829.figure9</object-id><object-id xmlns:xlink="http://www.w3.org/1999/xlink" content-type="arpha" xlink:type="simple">0D9553CB-1296-5BC8-9A8C-69C2930E664E</object-id><label>Figure 9.</label><caption><p><italic><tp:taxon-name><tp:taxon-name-part taxon-name-part-type="genus" reg="Oxytate">Oxytate</tp:taxon-name-part><tp:taxon-name-part taxon-name-part-type="species" reg="bicornis">bicornis</tp:taxon-name-part></tp:taxon-name></italic> Liu, Liu &amp; Xu, 2017, male. <bold>A</bold> habitus, dorsal view <bold>B</bold> palp, ventral view <bold>C</bold> same, prolateral view <bold>D</bold> same, retrolateral view. Abbreviations: E – embolus, <abbrev xmlns:xlink="http://www.w3.org/1999/xlink" xlink:title="retrolateral tibial apophysis" id="ABBRID0EG3AI" xlink:type="simple">RTA</abbrev> – retrolateral tibial apophysis, <abbrev xmlns:xlink="http://www.w3.org/1999/xlink" xlink:title="sperm duct" id="ABBRID0ET3AI" xlink:type="simple">SD</abbrev> – sperm duct, <abbrev xmlns:xlink="http://www.w3.org/1999/xlink" xlink:title="tegular ridge" id="ABBRID0EX3AI" xlink:type="simple">TR</abbrev> – tegular ridge, <abbrev xmlns:xlink="http://www.w3.org/1999/xlink" xlink:title="ventral tibial apophysis" id="ABBRID0E23AI" xlink:type="simple">VTA</abbrev> – ventral tibial apophysis. Scale bars: 1 mm (<bold>A</bold>), 0.5 mm (<bold>B–D</bold>).</p></caption><graphic xmlns:xlink="http://www.w3.org/1999/xlink" xlink:href="zookeys-1095-043-g009.jpg" position="float" orientation="portrait" xlink:type="simple" id="oo_672171.jpg"><uri content-type="original_file" xlink:type="simple">https://binary.pensoft.net/fig/672171</uri></graphic></fig><fig id="F8" position="float" orientation="portrait"><object-id xmlns:xlink="http://www.w3.org/1999/xlink" content-type="doi" xlink:type="simple">10.3897/zookeys.1095.72829.figure8</object-id><object-id xmlns:xlink="http://www.w3.org/1999/xlink" content-type="arpha" xlink:type="simple">1BCA6A6A-B6FB-5862-9A36-2F65B0730B0B</object-id><label>Figure 8.</label><caption><p><italic><tp:taxon-name><tp:taxon-name-part taxon-name-part-type="genus" reg="Oxytate">Oxytate</tp:taxon-name-part><tp:taxon-name-part taxon-name-part-type="species" reg="bicornis">bicornis</tp:taxon-name-part></tp:taxon-name></italic> Liu, Liu &amp; Xu, 2017, female. <bold>A</bold> habitus, dorsal view <bold>B</bold> same, ventral view <bold>C</bold> epigyne, ventral view <bold>D</bold> same, dorsal view. Abbreviations: <abbrev xmlns:xlink="http://www.w3.org/1999/xlink" xlink:title="copulatory duct" id="ABBRID0ENUAI" xlink:type="simple">CD</abbrev> – copulatory duct, <abbrev xmlns:xlink="http://www.w3.org/1999/xlink" xlink:title="copulatory openings" id="ABBRID0ERUAI" xlink:type="simple">CO</abbrev> – copulatory opening, <abbrev xmlns:xlink="http://www.w3.org/1999/xlink" xlink:title="fertilisation duct" id="ABBRID0EVUAI" xlink:type="simple">FD</abbrev> – fertilisation duct, P – pocket, <abbrev xmlns:xlink="http://www.w3.org/1999/xlink" xlink:title="spermatheca" id="ABBRID0EZUAI" xlink:type="simple">SP</abbrev> – spermatheca. Scale bars: 0.5 mm (<bold>A, B</bold>), 0.1 mm (<bold>C, D</bold>).</p></caption><graphic xmlns:xlink="http://www.w3.org/1999/xlink" xlink:href="zookeys-1095-043-g008.jpg" position="float" orientation="portrait" xlink:type="simple" id="oo_672170.jpg"><uri content-type="original_file" xlink:type="simple">https://binary.pensoft.net/fig/672170</uri></graphic></fig><fig id="F17" position="float" orientation="portrait"><object-id xmlns:xlink="http://www.w3.org/1999/xlink" content-type="doi" xlink:type="simple">10.3897/zookeys.1095.72829.figure17</object-id><object-id xmlns:xlink="http://www.w3.org/1999/xlink" content-type="arpha" xlink:type="simple">1D1910A4-6B30-5C0F-846E-18D56C6BFC1B</object-id><label>Figure 17.</label><caption><p>The location of the Jinggang Mountain National Nature Reserve in China indicated by a large black dot.</p></caption><graphic xmlns:xlink="http://www.w3.org/1999/xlink" xlink:href="zookeys-1095-043-g017.jpg" position="float" orientation="portrait" xlink:type="simple" id="oo_672179.jpg"><uri content-type="original_file" xlink:type="simple">https://binary.pensoft.net/fig/672179</uri></graphic></fig></tp:treatment-sec><ref-list><ref id="B13"><mixed-citation xmlns:xlink="http://www.w3.org/1999/xlink" xlink:type="simple"><person-group><name name-style="western"><surname>Ono</surname><given-names>H</given-names></name></person-group> (<year>2001</year>) <article-title>Crab spiders of the family <tp:taxon-name><tp:taxon-name-part taxon-name-part-type="genus">Thomisidae</tp:taxon-name-part></tp:taxon-name> from the Kingdom of Bhutan (<tp:taxon-name><tp:taxon-name-part taxon-name-part-type="genus">Arachnida</tp:taxon-name-part></tp:taxon-name>, <tp:taxon-name><tp:taxon-name-part taxon-name-part-type="genus">Araneae</tp:taxon-name-part></tp:taxon-name>).</article-title><source>Entomologica Basiliensis</source><volume>23</volume>: <fpage>203</fpage>–<lpage>236</lpage>.</mixed-citation></ref></ref-list></tp:taxon-treatment>
