# Supplementary material for: ﻿Crab spiders (Araneae, Thomisidae) of Jinggang Mountain National Nature Reserve, Jiangxi Province, China
Source: Zookeys. 2022 Apr 13;1095:43–74. doi: 10.3897/zookeys.1095.72829 (PMC9021149; doi:10.3897/zookeys.1095.72829)
Supplement: XML Treatment for Pharta [file zookeys.1095.72829-treatment10.xml]

<!DOCTYPE tp:taxon-treatment
  PUBLIC "-//TaxonX//DTD Taxonomic Treatment Publishing DTD v0 20100105//EN" "tax-treatment-NSO.dtd">
<tp:taxon-treatment xmlns:tp="http://www.plazi.org/taxpub"><tp:treatment-meta><kwd-group><label>Taxon classification</label><kwd>
                  <named-content content-type="kingdom">Animalia</named-content>
                </kwd><kwd>
                  <named-content content-type="order">Araneae</named-content>
                </kwd><kwd>
                  <named-content content-type="family">Thomisidae</named-content>
                </kwd></kwd-group><mixed-citation publication-type="journal"><person-group><name><surname>Liu</surname><given-names>Ke-Ke</given-names></name><name><surname>Ying</surname><given-names>Yuan-hao</given-names></name><name><surname>Fomichev</surname><given-names>Alexander A.</given-names></name><name><surname>Zhao</surname><given-names>Dan-chen</given-names></name><name><surname>Li</surname><given-names>Wen-hui</given-names></name><name><surname>Xiao</surname><given-names>Yong-hong</given-names></name><name><surname>Xu</surname><given-names>Xiang</given-names></name></person-group><article-title>﻿Crab spiders (<tp:taxon-name><tp:taxon-name-part taxon-name-part-type="genus" reg="Araneae">Araneae</tp:taxon-name-part></tp:taxon-name>, <tp:taxon-name><tp:taxon-name-part taxon-name-part-type="genus" reg="Thomisidae">Thomisidae</tp:taxon-name-part></tp:taxon-name>) of Jinggang Mountain National Nature Reserve, Jiangxi Province, China</article-title><source>Zookeys</source><day>13</day><month>04</month><year>2022</year><volume>1095</volume><fpage>43</fpage><lpage>74</lpage><pub-id pub-id-type="doi">10.3897/zookeys.1095.72829</pub-id></mixed-citation></tp:treatment-meta><tp:nomenclature><label>﻿Genus</label><tp:taxon-name>
                <object-id xmlns:xlink="http://www.w3.org/1999/xlink" content-type="arpha" xlink:type="simple">57276AA3-EFAB-59D2-AAEA-2249F508A66E</object-id>
                <tp:taxon-name-part taxon-name-part-type="genus" reg="Pharta">Pharta</tp:taxon-name-part>
              </tp:taxon-name><tp:taxon-authority>Thorell, 1891</tp:taxon-authority></tp:nomenclature><tp:treatment-sec sec-type="comments" id="SECID0ETMBI"><title>Comments.</title><p>This genus includes nine species, the majority of which are distributed in Southeast Asia (<xref ref-type="bibr" rid="B24">WSC 2022</xref>). Four species are known to occur in China, all in Yunnan and Guizhou provinces (<xref ref-type="bibr" rid="B7">Li and Lin 2016</xref>). Among them, only <italic><tp:taxon-name><tp:taxon-name-part taxon-name-part-type="genus" reg="Pharta">P.</tp:taxon-name-part><tp:taxon-name-part taxon-name-part-type="species" reg="tengchong">tengchong</tp:taxon-name-part></tp:taxon-name></italic> (Tang, Griswold &amp; Yin, 2009) is known from the female.</p></tp:treatment-sec><ref-list><ref id="B24"><mixed-citation xmlns:xlink="http://www.w3.org/1999/xlink" xlink:type="simple"><institution xlink:type="simple">World Spider Catalog</institution> (<year>2022</year>) World Spider Catalog. Natural History Museum Bern. Version 22.5. <ext-link xlink:href="https://wsc.nmbe.ch/" ext-link-type="uri" xlink:type="simple">https://wsc.nmbe.ch/</ext-link> [accessed 2 January 2022]</mixed-citation></ref><ref id="B7"><mixed-citation xmlns:xlink="http://www.w3.org/1999/xlink" xlink:type="simple"><person-group><name name-style="western"><surname>Li</surname><given-names>SQ</given-names></name><name name-style="western"><surname>Lin</surname><given-names>YC</given-names></name></person-group> (<year>2016</year>) <source>Species Catalogue of China. Vol. 2. Animals. Invertebrates (1). <tp:taxon-name><tp:taxon-name-part taxon-name-part-type="genus">Arachnida</tp:taxon-name-part></tp:taxon-name>: <tp:taxon-name><tp:taxon-name-part taxon-name-part-type="genus">Araneae</tp:taxon-name-part></tp:taxon-name>.</source><publisher-name>Science Press</publisher-name>, <publisher-loc>Beijing</publisher-loc>, <size units="page">549 pp</size>.</mixed-citation></ref></ref-list></tp:taxon-treatment>
