# Supplementary material for: ﻿Crab spiders (Araneae, Thomisidae) of Jinggang Mountain National Nature Reserve, Jiangxi Province, China
Source: Zookeys. 2022 Apr 13;1095:43–74. doi: 10.3897/zookeys.1095.72829 (PMC9021149; doi:10.3897/zookeys.1095.72829)
Supplement: XML Treatment for Pharta lingxiufengica [file zookeys.1095.72829-treatment11.xml]

<!DOCTYPE tp:taxon-treatment
  PUBLIC "-//TaxonX//DTD Taxonomic Treatment Publishing DTD v0 20100105//EN" "tax-treatment-NSO.dtd">
<tp:taxon-treatment xmlns:tp="http://www.plazi.org/taxpub"><tp:treatment-meta><kwd-group><label>Taxon classification</label><kwd>
                  <named-content content-type="kingdom">Animalia</named-content>
                </kwd><kwd>
                  <named-content content-type="order">Araneae</named-content>
                </kwd><kwd>
                  <named-content content-type="family">Thomisidae</named-content>
                </kwd></kwd-group><mixed-citation publication-type="journal"><person-group><name><surname>Liu</surname><given-names>Ke-Ke</given-names></name><name><surname>Ying</surname><given-names>Yuan-hao</given-names></name><name><surname>Fomichev</surname><given-names>Alexander A.</given-names></name><name><surname>Zhao</surname><given-names>Dan-chen</given-names></name><name><surname>Li</surname><given-names>Wen-hui</given-names></name><name><surname>Xiao</surname><given-names>Yong-hong</given-names></name><name><surname>Xu</surname><given-names>Xiang</given-names></name></person-group><article-title>﻿Crab spiders (<tp:taxon-name><tp:taxon-name-part taxon-name-part-type="genus" reg="Araneae">Araneae</tp:taxon-name-part></tp:taxon-name>, <tp:taxon-name><tp:taxon-name-part taxon-name-part-type="genus" reg="Thomisidae">Thomisidae</tp:taxon-name-part></tp:taxon-name>) of Jinggang Mountain National Nature Reserve, Jiangxi Province, China</article-title><source>Zookeys</source><day>13</day><month>04</month><year>2022</year><volume>1095</volume><fpage>43</fpage><lpage>74</lpage><pub-id pub-id-type="doi">10.3897/zookeys.1095.72829</pub-id></mixed-citation></tp:treatment-meta><tp:nomenclature><label>﻿</label><tp:taxon-name>
                <object-id xmlns:xlink="http://www.w3.org/1999/xlink" content-type="arpha" xlink:type="simple">553FAD37-449F-5FB9-91C7-EFA9532009A6</object-id>
                <tp:taxon-name-part taxon-name-part-type="genus" reg="Pharta">Pharta</tp:taxon-name-part>
                <tp:taxon-name-part taxon-name-part-type="species" reg="lingxiufengica">lingxiufengica</tp:taxon-name-part>
                <object-id xmlns:xlink="http://www.w3.org/1999/xlink" content-type="zoobank" xlink:type="simple">http://zoobank.org/E2EB3363-9EEC-4BD7-82C4-65340A5F9CA3</object-id>
              </tp:taxon-name><tp:taxon-authority>Liu</tp:taxon-authority><tp:taxon-status xmlns:xlink="http://www.w3.org/1999/xlink" xlink:type="simple">sp. nov.</tp:taxon-status><xref ref-type="fig" rid="F11">Fig. 11</xref></tp:nomenclature><tp:treatment-sec sec-type="material" id="SECID0EWOBI"><title>Material examined.</title><p><bold><italic>Holotype</italic></bold>: ♀, China, Jiangxi Province, Ji’an City, Jinggangshan County Level City, Jinggang Mountain National Nature Reserve, Ciping Town, Dajing Village, Lingxiufeng Scenic Spot, <named-content xmlns:xlink="http://www.w3.org/1999/xlink" content-type="dwc:verbatimCoordinates" xlink:type="simple"><named-content content-type="geo-json" specific-use="{&#34;type&#34;:&#34;Point&#34;,&#34;coordinates&#34;:[114.116822,26.571311]}" id="NCID0EEPBI" xlink:type="simple">26°34'16.72"N, 114°07'00.56"E</named-content></named-content>, 971 m, 1.X.2018, K. Liu et al. leg.</p></tp:treatment-sec><tp:treatment-sec sec-type="etymology" id="SECID0EJPBI"><title>Etymology.</title><p>The specific name is derived from the type locality, Lingxiufeng Scenic Spot; adjective.</p></tp:treatment-sec><tp:treatment-sec sec-type="diagnosis" id="SECID0EOPBI"><title>Diagnosis.</title><p>The female of <italic><tp:taxon-name><tp:taxon-name-part taxon-name-part-type="genus" reg="Pharta">P.</tp:taxon-name-part><tp:taxon-name-part taxon-name-part-type="species" reg="lingxiufengica">lingxiufengica</tp:taxon-name-part></tp:taxon-name></italic> is similar to that of <italic><tp:taxon-name><tp:taxon-name-part taxon-name-part-type="genus" reg="Pharta">P.</tp:taxon-name-part><tp:taxon-name-part taxon-name-part-type="species" reg="tangi">tangi</tp:taxon-name-part></tp:taxon-name></italic> Wang, Mi &amp; Peng, 2016 in having well-developed transverse ridge of copulatory openings (<italic><abbrev xmlns:xlink="http://www.w3.org/1999/xlink" xlink:title="transverse ridge of copulatory opening" id="ABBRID0ELQBI" xlink:type="simple">TrR</abbrev></italic>) (= atrial intermediate margin of <xref ref-type="bibr" rid="B23">Wang et al. 2016</xref>) and invisible copulatory openings (<italic><abbrev xmlns:xlink="http://www.w3.org/1999/xlink" xlink:title="copulatory openings" id="ABBRID0EUQBI" xlink:type="simple">CO</abbrev></italic>). The new species can be easily differentiated from <italic><tp:taxon-name><tp:taxon-name-part taxon-name-part-type="genus" reg="Pharta">P.</tp:taxon-name-part><tp:taxon-name-part taxon-name-part-type="species" reg="tangi">tangi</tp:taxon-name-part></tp:taxon-name></italic> by the convex transverse ridge of copulatory openings (vs. concave) (cf. Fig. <xref ref-type="fig" rid="F11">11C</xref> and <xref ref-type="bibr" rid="B23">Wang et al. 2016</xref>: fig. 2C).</p><fig id="F11" position="float" orientation="portrait"><object-id xmlns:xlink="http://www.w3.org/1999/xlink" content-type="doi" xlink:type="simple">10.3897/zookeys.1095.72829.figure11</object-id><object-id xmlns:xlink="http://www.w3.org/1999/xlink" content-type="arpha" xlink:type="simple">800C544A-7A10-5607-8897-BD17DDB367A1</object-id><label>Figure 11.</label><caption><p><italic><tp:taxon-name><tp:taxon-name-part taxon-name-part-type="genus" reg="Pharta">Pharta</tp:taxon-name-part><tp:taxon-name-part taxon-name-part-type="species" reg="lingxiufengica">lingxiufengica</tp:taxon-name-part></tp:taxon-name></italic> sp. nov., female holotype. <bold>A</bold> habitus, dorsal view <bold>B</bold> same, ventral view <bold>C</bold> epigyne, ventral view <bold>D</bold> same, dorsal view. Abbreviations: <abbrev xmlns:xlink="http://www.w3.org/1999/xlink" xlink:title="copulatory openings" id="ABBRID0EGSBI" xlink:type="simple">CO</abbrev> – copulatory opening, <abbrev xmlns:xlink="http://www.w3.org/1999/xlink" xlink:title="fertilisation duct" id="ABBRID0EKSBI" xlink:type="simple">FD</abbrev> – fertilisation duct, <abbrev xmlns:xlink="http://www.w3.org/1999/xlink" xlink:title="spermatheca" id="ABBRID0EOSBI" xlink:type="simple">SP</abbrev> – spermatheca, <abbrev xmlns:xlink="http://www.w3.org/1999/xlink" xlink:title="transverse ridge of copulatory opening" id="ABBRID0ESSBI" xlink:type="simple">TrR</abbrev> – transverse ridge of copulatory openings. Scale bars: 0.5 mm (<bold>A, B</bold>), 0.1 mm (<bold>C, D</bold>).</p></caption><graphic xmlns:xlink="http://www.w3.org/1999/xlink" xlink:href="zookeys-1095-043-g011.jpg" position="float" orientation="portrait" xlink:type="simple" id="oo_672173.jpg"><uri content-type="original_file" xlink:type="simple">https://binary.pensoft.net/fig/672173</uri></graphic></fig></tp:treatment-sec><tp:treatment-sec sec-type="description" id="SECID0E6SBI"><title>Description.</title><p>Habitus as in Fig. <xref ref-type="fig" rid="F11">11A, B</xref>. Total length 3.08. Carapace: 3.67 long, 3.33 wide. Eye sizes and interdistances: <abbrev xmlns:xlink="http://www.w3.org/1999/xlink" xlink:title="anterior median eye" id="ABBRID0EJTBI" xlink:type="simple">AME</abbrev> 0.05, <abbrev xmlns:xlink="http://www.w3.org/1999/xlink" xlink:title="anterior lateral eye" id="ABBRID0ENTBI" xlink:type="simple">ALE</abbrev> 0.15, <abbrev xmlns:xlink="http://www.w3.org/1999/xlink" xlink:title="posterior median eye" id="ABBRID0ERTBI" xlink:type="simple">PME</abbrev> 0.10, <abbrev xmlns:xlink="http://www.w3.org/1999/xlink" xlink:title="posterior lateral eye" id="ABBRID0EVTBI" xlink:type="simple">PLE</abbrev> 0.14, <abbrev xmlns:xlink="http://www.w3.org/1999/xlink" xlink:title="anterior median eye" id="ABBRID0EZTBI" xlink:type="simple">AME</abbrev>–<abbrev xmlns:xlink="http://www.w3.org/1999/xlink" xlink:title="anterior median eye" id="ABBRID0E4TBI" xlink:type="simple">AME</abbrev> 0.07, <abbrev xmlns:xlink="http://www.w3.org/1999/xlink" xlink:title="anterior median eye" id="ABBRID0EBUBI" xlink:type="simple">AME</abbrev>–<abbrev xmlns:xlink="http://www.w3.org/1999/xlink" xlink:title="anterior lateral eye" id="ABBRID0EFUBI" xlink:type="simple">ALE</abbrev> 0.04, <abbrev xmlns:xlink="http://www.w3.org/1999/xlink" xlink:title="posterior median eye" id="ABBRID0EJUBI" xlink:type="simple">PME</abbrev>–<abbrev xmlns:xlink="http://www.w3.org/1999/xlink" xlink:title="posterior median eye" id="ABBRID0ENUBI" xlink:type="simple">PME</abbrev> 0.12, <abbrev xmlns:xlink="http://www.w3.org/1999/xlink" xlink:title="posterior median eye" id="ABBRID0ERUBI" xlink:type="simple">PME</abbrev>–<abbrev xmlns:xlink="http://www.w3.org/1999/xlink" xlink:title="posterior lateral eye" id="ABBRID0EVUBI" xlink:type="simple">PLE</abbrev> 0.13, <abbrev xmlns:xlink="http://www.w3.org/1999/xlink" xlink:title="anterior median eye" id="ABBRID0EZUBI" xlink:type="simple">AME</abbrev>–<abbrev xmlns:xlink="http://www.w3.org/1999/xlink" xlink:title="posterior median eye" id="ABBRID0E4UBI" xlink:type="simple">PME</abbrev> 0.22, <abbrev xmlns:xlink="http://www.w3.org/1999/xlink" xlink:title="anterior median eye" id="ABBRID0EBVBI" xlink:type="simple">AME</abbrev>–<abbrev xmlns:xlink="http://www.w3.org/1999/xlink" xlink:title="posterior lateral eye" id="ABBRID0EFVBI" xlink:type="simple">PLE</abbrev> 0.31, <abbrev xmlns:xlink="http://www.w3.org/1999/xlink" xlink:title="anterior lateral eye" id="ABBRID0EJVBI" xlink:type="simple">ALE</abbrev>–<abbrev xmlns:xlink="http://www.w3.org/1999/xlink" xlink:title="anterior lateral eye" id="ABBRID0ENVBI" xlink:type="simple">ALE</abbrev> 0.25, <abbrev xmlns:xlink="http://www.w3.org/1999/xlink" xlink:title="posterior lateral eye" id="ABBRID0ERVBI" xlink:type="simple">PLE</abbrev>–<abbrev xmlns:xlink="http://www.w3.org/1999/xlink" xlink:title="posterior lateral eye" id="ABBRID0EVVBI" xlink:type="simple">PLE</abbrev> 0.57, <abbrev xmlns:xlink="http://www.w3.org/1999/xlink" xlink:title="anterior lateral eye" id="ABBRID0EZVBI" xlink:type="simple">ALE</abbrev>–<abbrev xmlns:xlink="http://www.w3.org/1999/xlink" xlink:title="posterior lateral eye" id="ABBRID0E4VBI" xlink:type="simple">PLE</abbrev> 0.14. <abbrev xmlns:xlink="http://www.w3.org/1999/xlink" xlink:title="median ocular area" id="ABBRID0EBWBI" xlink:type="simple">MOA</abbrev> 0.35 long, front width 0.18, back width 0.32. Chelicerae with three promarginal (proximal largest, distal smallest) and three retromarginal (middle and distal with a same base, distal largest, middle smallest) teeth. Endites slightly longer than wide, anterior part broad. Labium slightly wider than long. Sternum (Fig. <xref ref-type="fig" rid="F11">11B</xref>) with numerous setae, anteromedially procurved, with subtriangular posterior end. Abdomen (Fig. <xref ref-type="fig" rid="F11">11A, B</xref>): 1.69 long, 1.63 wide, with sparse, erected setae. Leg measurements: I 4.28 (1.35, 0.51, 1.22, 0.87, 0.33); II 4.09 (1.23, 0.48, 1.18, 0.80, 0.40); III 2.31 (0.73, 0.36, 0.59, 0.38, 0.25); IV 2.71 (0.93, 0.33, 0.64, 0.55, 0.26). Leg spination: I <abbrev xmlns:xlink="http://www.w3.org/1999/xlink" xlink:title="femur" id="ABBRID0ENWBI" xlink:type="simple">Fe</abbrev>: d4, p2; Pa: d2; <abbrev xmlns:xlink="http://www.w3.org/1999/xlink" xlink:title="tibia" id="ABBRID0ERWBI" xlink:type="simple">Ti</abbrev>: d2, v10; <abbrev xmlns:xlink="http://www.w3.org/1999/xlink" xlink:title="metatarsus" id="ABBRID0EVWBI" xlink:type="simple">Mt</abbrev>: v8; II <abbrev xmlns:xlink="http://www.w3.org/1999/xlink" xlink:title="femur" id="ABBRID0EZWBI" xlink:type="simple">Fe</abbrev>: d1; Pa: d2; <abbrev xmlns:xlink="http://www.w3.org/1999/xlink" xlink:title="tibia" id="ABBRID0E4WBI" xlink:type="simple">Ti</abbrev>: d2, v10; <abbrev xmlns:xlink="http://www.w3.org/1999/xlink" xlink:title="metatarsus" id="ABBRID0EBXBI" xlink:type="simple">Mt</abbrev>: v8; III <abbrev xmlns:xlink="http://www.w3.org/1999/xlink" xlink:title="femur" id="ABBRID0EFXBI" xlink:type="simple">Fe</abbrev>: d3; Pa: d1; <abbrev xmlns:xlink="http://www.w3.org/1999/xlink" xlink:title="tibia" id="ABBRID0EJXBI" xlink:type="simple">Ti</abbrev>: d2, p2, v2; <abbrev xmlns:xlink="http://www.w3.org/1999/xlink" xlink:title="metatarsus" id="ABBRID0ENXBI" xlink:type="simple">Mt</abbrev>: d2, v2; IV: <abbrev xmlns:xlink="http://www.w3.org/1999/xlink" xlink:title="femur" id="ABBRID0ERXBI" xlink:type="simple">Fe</abbrev>: d1; Pa: d1, r1; <abbrev xmlns:xlink="http://www.w3.org/1999/xlink" xlink:title="tibia" id="ABBRID0EVXBI" xlink:type="simple">Ti</abbrev>: d3, p1, r1; <abbrev xmlns:xlink="http://www.w3.org/1999/xlink" xlink:title="metatarsus" id="ABBRID0EZXBI" xlink:type="simple">Mt</abbrev>: d2.</p><p>Colouration (Fig. <xref ref-type="fig" rid="F11">11A, B</xref>). Carapace yellow-brown, medially with single broad, dark brown, mottled band. Legs yellow, basis of macrosetae on legs appearing as darkish brown dots. Chelicerae, endites, sternum, legs, and abdomen reddish yellow. Abdomen with sparse white guanine spots, medially with clear inverted T-shaped dark brown marking; macrosetal bases reddish brown; venter with pairs of longitudinal, short, guanine stripes.</p><p>Epigyne (Fig. <xref ref-type="fig" rid="F11">11C, D</xref>). Epigyne oval, 1.5 × wider than long, lacking hood. Copulatory openings (<italic><abbrev xmlns:xlink="http://www.w3.org/1999/xlink" xlink:title="copulatory openings" id="ABBRID0EKYBI" xlink:type="simple">CO</abbrev></italic>) invisible, hidden by transverse ridge of copulatory openings (<italic><abbrev xmlns:xlink="http://www.w3.org/1999/xlink" xlink:title="transverse ridge of copulatory opening" id="ABBRID0EPYBI" xlink:type="simple">TrR</abbrev></italic>). Copulatory ducts (<italic><abbrev xmlns:xlink="http://www.w3.org/1999/xlink" xlink:title="copulatory duct" id="ABBRID0EUYBI" xlink:type="simple">CD</abbrev></italic>) not visible, possibly absent. Spermathecae (<italic><abbrev xmlns:xlink="http://www.w3.org/1999/xlink" xlink:title="spermatheca" id="ABBRID0EZYBI" xlink:type="simple">SP</abbrev></italic>) oval, ~ 1.4 × longer than wide, anterior part of spermathecae slightly separated, posterior parts touching. Fertilisation ducts (<italic><abbrev xmlns:xlink="http://www.w3.org/1999/xlink" xlink:title="fertilisation duct" id="ABBRID0E5YBI" xlink:type="simple">FD</abbrev></italic>) as long as width of spermatheca, directed laterally.</p><p><bold>Male.</bold> unknown.</p></tp:treatment-sec><tp:treatment-sec sec-type="comments" id="SECID0EGZBI"><title>Comments.</title><p>There is only one species in the region known from the male only, <italic><tp:taxon-name><tp:taxon-name-part taxon-name-part-type="genus" reg="Pharta">P.</tp:taxon-name-part><tp:taxon-name-part taxon-name-part-type="species" reg="koponeni">koponeni</tp:taxon-name-part></tp:taxon-name></italic> Benjamin, 2014 (Thailand); however, it is unlikely to be conspecific with our female because of differences in colouration, and the long distance between type localities.</p></tp:treatment-sec><tp:treatment-sec sec-type="distribution" id="SECID0EXZBI"><title>Distribution.</title><p>Known only from the type locality in Jiangxi Province of China (Fig. <xref ref-type="fig" rid="F17">17</xref>).</p></tp:treatment-sec><tp:treatment-sec><!--Section generated to contain objects referenced in tp:taxon-treatment.--><fig id="F17" position="float" orientation="portrait"><object-id xmlns:xlink="http://www.w3.org/1999/xlink" content-type="doi" xlink:type="simple">10.3897/zookeys.1095.72829.figure17</object-id><object-id xmlns:xlink="http://www.w3.org/1999/xlink" content-type="arpha" xlink:type="simple">1D1910A4-6B30-5C0F-846E-18D56C6BFC1B</object-id><label>Figure 17.</label><caption><p>The location of the Jinggang Mountain National Nature Reserve in China indicated by a large black dot.</p></caption><graphic xmlns:xlink="http://www.w3.org/1999/xlink" xlink:href="zookeys-1095-043-g017.jpg" position="float" orientation="portrait" xlink:type="simple" id="oo_672179.jpg"><uri content-type="original_file" xlink:type="simple">https://binary.pensoft.net/fig/672179</uri></graphic></fig></tp:treatment-sec><ref-list><ref id="B23"><mixed-citation xmlns:xlink="http://www.w3.org/1999/xlink" xlink:type="simple"><person-group><name name-style="western"><surname>Wang</surname><given-names>C</given-names></name><name name-style="western"><surname>Mi</surname><given-names>XQ</given-names></name><name name-style="western"><surname>Peng</surname><given-names>XJ</given-names></name></person-group> (<year>2016</year>) <article-title>A new species of <italic><tp:taxon-name><tp:taxon-name-part taxon-name-part-type="genus">Pharta</tp:taxon-name-part></tp:taxon-name></italic> Thorell, 1891 (<tp:taxon-name><tp:taxon-name-part taxon-name-part-type="genus">Araneae</tp:taxon-name-part></tp:taxon-name>: <tp:taxon-name><tp:taxon-name-part taxon-name-part-type="genus">Thomisidae</tp:taxon-name-part></tp:taxon-name>) from China.</article-title><source>Oriental Insects</source><volume>50</volume>(<issue>3</issue>): <fpage>129</fpage>–<lpage>134</lpage>. <ext-link xlink:href="10.1080/00305316.2016.1197163" ext-link-type="doi" xlink:type="simple">https://doi.org/10.1080/00305316.2016.1197163</ext-link></mixed-citation></ref></ref-list></tp:taxon-treatment>
