# Supplementary material for: ﻿Crab spiders (Araneae, Thomisidae) of Jinggang Mountain National Nature Reserve, Jiangxi Province, China
Source: Zookeys. 2022 Apr 13;1095:43–74. doi: 10.3897/zookeys.1095.72829 (PMC9021149; doi:10.3897/zookeys.1095.72829)
Supplement: XML Treatment for Stephanopis xiangzhouica [file zookeys.1095.72829-treatment13.xml]

<!DOCTYPE tp:taxon-treatment
  PUBLIC "-//TaxonX//DTD Taxonomic Treatment Publishing DTD v0 20100105//EN" "tax-treatment-NSO.dtd">
<tp:taxon-treatment xmlns:tp="http://www.plazi.org/taxpub"><tp:treatment-meta><kwd-group><label>Taxon classification</label><kwd>
                  <named-content content-type="kingdom">Animalia</named-content>
                </kwd><kwd>
                  <named-content content-type="order">Araneae</named-content>
                </kwd><kwd>
                  <named-content content-type="family">Thomisidae</named-content>
                </kwd></kwd-group><mixed-citation publication-type="journal"><person-group><name><surname>Liu</surname><given-names>Ke-Ke</given-names></name><name><surname>Ying</surname><given-names>Yuan-hao</given-names></name><name><surname>Fomichev</surname><given-names>Alexander A.</given-names></name><name><surname>Zhao</surname><given-names>Dan-chen</given-names></name><name><surname>Li</surname><given-names>Wen-hui</given-names></name><name><surname>Xiao</surname><given-names>Yong-hong</given-names></name><name><surname>Xu</surname><given-names>Xiang</given-names></name></person-group><article-title>﻿Crab spiders (<tp:taxon-name><tp:taxon-name-part taxon-name-part-type="genus" reg="Araneae">Araneae</tp:taxon-name-part></tp:taxon-name>, <tp:taxon-name><tp:taxon-name-part taxon-name-part-type="genus" reg="Thomisidae">Thomisidae</tp:taxon-name-part></tp:taxon-name>) of Jinggang Mountain National Nature Reserve, Jiangxi Province, China</article-title><source>Zookeys</source><day>13</day><month>04</month><year>2022</year><volume>1095</volume><fpage>43</fpage><lpage>74</lpage><pub-id pub-id-type="doi">10.3897/zookeys.1095.72829</pub-id></mixed-citation></tp:treatment-meta><tp:nomenclature><label>﻿</label><tp:taxon-name>
                <object-id xmlns:xlink="http://www.w3.org/1999/xlink" content-type="arpha" xlink:type="simple">EBFC9628-3C8F-5927-B124-69C424F328D2</object-id>
                <tp:taxon-name-part taxon-name-part-type="genus" reg="Stephanopis">Stephanopis</tp:taxon-name-part>
                <tp:taxon-name-part taxon-name-part-type="species" reg="xiangzhouica">xiangzhouica</tp:taxon-name-part>
                <object-id xmlns:xlink="http://www.w3.org/1999/xlink" content-type="zoobank" xlink:type="simple">http://zoobank.org/65E3AE25-DFA8-4629-9E0E-1EABD1AB4716</object-id>
              </tp:taxon-name><tp:taxon-authority>Liu</tp:taxon-authority><tp:taxon-status xmlns:xlink="http://www.w3.org/1999/xlink" xlink:type="simple">sp. nov.</tp:taxon-status><xref ref-type="fig" rid="F12">Figs 12</xref><xref ref-type="fig" rid="F13">, 13</xref></tp:nomenclature><tp:treatment-sec sec-type="material" id="SECID0EE4BI"><title>Material examined.</title><p><bold><italic>Holotype</italic></bold>: ♀, China, Jiangxi Province, Ji’an City, Jinggangshan County Level City, Jinggang Mountain National Nature Reserve, Luofu Town, Xiangzhou Village, Fengshuping Group, <named-content xmlns:xlink="http://www.w3.org/1999/xlink" content-type="dwc:verbatimCoordinates" xlink:type="simple"><named-content content-type="geo-json" specific-use="{&#34;type&#34;:&#34;Point&#34;,&#34;coordinates&#34;:[114.258000,26.603000]}" id="NCID0ES4BI" xlink:type="simple">26°36'10.8"N, 114°15'28.8"E</named-content></named-content>, 412 m, 5.VIII.2015, leg. K. Liu et al. leg.</p></tp:treatment-sec><tp:treatment-sec sec-type="etymology" id="SECID0EX4BI"><title>Etymology.</title><p>The specific name refers to the type locality, Xiangzhou Village.</p></tp:treatment-sec><tp:treatment-sec sec-type="diagnosis" id="SECID0E34BI"><title>Diagnosis.</title><p>The new species is similar to <italic><tp:taxon-name><tp:taxon-name-part taxon-name-part-type="genus" reg="Stephanopis">S.</tp:taxon-name-part><tp:taxon-name-part taxon-name-part-type="species" reg="nigra">nigra</tp:taxon-name-part></tp:taxon-name></italic> O. Pickard-Cambridge, 1869 by having slit-like copulatory openings (<italic><abbrev xmlns:xlink="http://www.w3.org/1999/xlink" xlink:title="copulatory openings" id="ABBRID0EO5BI" xlink:type="simple">CO</abbrev></italic>), but differs by lacking lateral sclerotised margins of copulatory openings (vs. lateral margins sclerotised), touching membranous sacs (vs. separated) and slightly separated spermathecae (vs. touching) (cf. Fig. <xref ref-type="fig" rid="F13">13</xref> and <xref ref-type="bibr" rid="B11">Machado et al. 2019</xref>: fig. 37C, D).</p></tp:treatment-sec><tp:treatment-sec sec-type="description" id="SECID0E15BI"><title>Description.</title><p><bold>Female.</bold> Habitus as in Fig. <xref ref-type="fig" rid="F12">12A, B</xref>. Total length 5.48. Carapace: 2.78 long, 2.96 wide, covered with numerous strong, short, radially diverging setae and dense short plumose setae, with three rows of short strong setae along midline. Eye sizes and interdistances (Fig. <xref ref-type="fig" rid="F12">12C</xref>): <abbrev xmlns:xlink="http://www.w3.org/1999/xlink" xlink:title="anterior median eye" id="ABBRID0EK6BI" xlink:type="simple">AME</abbrev> 0.04, <abbrev xmlns:xlink="http://www.w3.org/1999/xlink" xlink:title="anterior lateral eye" id="ABBRID0EO6BI" xlink:type="simple">ALE</abbrev> 0.07, <abbrev xmlns:xlink="http://www.w3.org/1999/xlink" xlink:title="posterior median eye" id="ABBRID0ES6BI" xlink:type="simple">PME</abbrev> 0.05, <abbrev xmlns:xlink="http://www.w3.org/1999/xlink" xlink:title="posterior lateral eye" id="ABBRID0EW6BI" xlink:type="simple">PLE</abbrev> 0.06, <abbrev xmlns:xlink="http://www.w3.org/1999/xlink" xlink:title="anterior median eye" id="ABBRID0E16BI" xlink:type="simple">AME</abbrev>–<abbrev xmlns:xlink="http://www.w3.org/1999/xlink" xlink:title="anterior median eye" id="ABBRID0E56BI" xlink:type="simple">AME</abbrev> 0.07, <abbrev xmlns:xlink="http://www.w3.org/1999/xlink" xlink:title="anterior median eye" id="ABBRID0ECACI" xlink:type="simple">AME</abbrev>–<abbrev xmlns:xlink="http://www.w3.org/1999/xlink" xlink:title="anterior lateral eye" id="ABBRID0EGACI" xlink:type="simple">ALE</abbrev> 0.04, <abbrev xmlns:xlink="http://www.w3.org/1999/xlink" xlink:title="posterior median eye" id="ABBRID0EKACI" xlink:type="simple">PME</abbrev>–<abbrev xmlns:xlink="http://www.w3.org/1999/xlink" xlink:title="posterior median eye" id="ABBRID0EOACI" xlink:type="simple">PME</abbrev> 0.12, <abbrev xmlns:xlink="http://www.w3.org/1999/xlink" xlink:title="posterior median eye" id="ABBRID0ESACI" xlink:type="simple">PME</abbrev>–<abbrev xmlns:xlink="http://www.w3.org/1999/xlink" xlink:title="posterior lateral eye" id="ABBRID0EWACI" xlink:type="simple">PLE</abbrev> 0.13, <abbrev xmlns:xlink="http://www.w3.org/1999/xlink" xlink:title="anterior median eye" id="ABBRID0E1ACI" xlink:type="simple">AME</abbrev>–<abbrev xmlns:xlink="http://www.w3.org/1999/xlink" xlink:title="posterior median eye" id="ABBRID0E5ACI" xlink:type="simple">PME</abbrev> 0.22, <abbrev xmlns:xlink="http://www.w3.org/1999/xlink" xlink:title="anterior median eye" id="ABBRID0ECBCI" xlink:type="simple">AME</abbrev>–<abbrev xmlns:xlink="http://www.w3.org/1999/xlink" xlink:title="posterior lateral eye" id="ABBRID0EGBCI" xlink:type="simple">PLE</abbrev> 0.31, <abbrev xmlns:xlink="http://www.w3.org/1999/xlink" xlink:title="anterior lateral eye" id="ABBRID0EKBCI" xlink:type="simple">ALE</abbrev>–<abbrev xmlns:xlink="http://www.w3.org/1999/xlink" xlink:title="anterior lateral eye" id="ABBRID0EOBCI" xlink:type="simple">ALE</abbrev> 0.25, <abbrev xmlns:xlink="http://www.w3.org/1999/xlink" xlink:title="posterior lateral eye" id="ABBRID0ESBCI" xlink:type="simple">PLE</abbrev>–<abbrev xmlns:xlink="http://www.w3.org/1999/xlink" xlink:title="posterior lateral eye" id="ABBRID0EWBCI" xlink:type="simple">PLE</abbrev> 0.57, <abbrev xmlns:xlink="http://www.w3.org/1999/xlink" xlink:title="anterior lateral eye" id="ABBRID0E1BCI" xlink:type="simple">ALE</abbrev>–<abbrev xmlns:xlink="http://www.w3.org/1999/xlink" xlink:title="posterior lateral eye" id="ABBRID0E5BCI" xlink:type="simple">PLE</abbrev> 0.14. <abbrev xmlns:xlink="http://www.w3.org/1999/xlink" xlink:title="median ocular area" id="ABBRID0ECCCI" xlink:type="simple">MOA</abbrev> 0.26 long, front width 0.13, back width 0.24. Chelicerae (Fig. D) with three promarginal (middle largest, distal and proximal smaller) and two retromarginal (proximal large, distal very small) teeth, and numerous macrosetae anteriorly. Endites 2 × longer than wide, ectal part without distinct constriction. Labium wider than long. Sternum (Fig. <xref ref-type="fig" rid="F12">12B</xref>) oval with short dense macrosetae. Abdomen (Fig. <xref ref-type="fig" rid="F12">12A, B, G</xref>): 2.79 long, 2.94 wide, pentagonal with pair of latero-posterior horns; dorsum covered with sparse brown clavate and small dense plumose setae. Leg measurements: I 5.52 (1.78, 0.82, 1.31, 1.14, 0.47); II 4.80 (1.74, 0.73, 1.08, 0.86, 0.39); III 3.18 (0.95, 0.50, 0.80, 0.51, 0.42); IV 3.30 (1.24, 0.46, 0.74, 0.50, 0.36). Femora, patellae, and tibiae of legs I and II with dorsal outgrowths, especially long in distal parts of patellae. Spination: I <abbrev xmlns:xlink="http://www.w3.org/1999/xlink" xlink:title="femur" id="ABBRID0EOCCI" xlink:type="simple">Fe</abbrev>: d1, p4, v4; Pa: d3; <abbrev xmlns:xlink="http://www.w3.org/1999/xlink" xlink:title="tibia" id="ABBRID0ESCCI" xlink:type="simple">Ti</abbrev>: d2, v8; <abbrev xmlns:xlink="http://www.w3.org/1999/xlink" xlink:title="metatarsus" id="ABBRID0EWCCI" xlink:type="simple">Mt</abbrev>: r1, v8; II <abbrev xmlns:xlink="http://www.w3.org/1999/xlink" xlink:title="femur" id="ABBRID0E1CCI" xlink:type="simple">Fe</abbrev>: d3, v4; Pa: d2; <abbrev xmlns:xlink="http://www.w3.org/1999/xlink" xlink:title="tibia" id="ABBRID0E5CCI" xlink:type="simple">Ti</abbrev>: d2, v8; <abbrev xmlns:xlink="http://www.w3.org/1999/xlink" xlink:title="metatarsus" id="ABBRID0ECDCI" xlink:type="simple">Mt</abbrev>: v6; IV: <abbrev xmlns:xlink="http://www.w3.org/1999/xlink" xlink:title="tibia" id="ABBRID0EGDCI" xlink:type="simple">Ti</abbrev>: d1, r1.</p><fig id="F12" position="float" orientation="portrait"><object-id xmlns:xlink="http://www.w3.org/1999/xlink" content-type="doi" xlink:type="simple">10.3897/zookeys.1095.72829.figure12</object-id><object-id xmlns:xlink="http://www.w3.org/1999/xlink" content-type="arpha" xlink:type="simple">00E51FFD-971B-5E0B-96D1-0BE286CA2672</object-id><label>Figure 12.</label><caption><p><italic><tp:taxon-name><tp:taxon-name-part taxon-name-part-type="genus" reg="Stephanopis">Stephanopis</tp:taxon-name-part><tp:taxon-name-part taxon-name-part-type="species" reg="xiangzhouica">xiangzhouica</tp:taxon-name-part></tp:taxon-name></italic> sp. nov., female holotype. <bold>A</bold> habitus, dorsal view <bold>B</bold> same, ventral view <bold>C</bold> cephalic part, dorsal view <bold>D</bold> left chelicera, mesal view <bold>E</bold> left leg I, prolateral view <bold>F</bold> patella I, prolateral view <bold>G</bold> abdomen, dorsal view. Scale bars: 1 mm (<bold>A, B</bold>), 0.1 mm (<bold>C, D, F</bold>), 0.5 mm (<bold>E, G</bold>).</p></caption><graphic xmlns:xlink="http://www.w3.org/1999/xlink" xlink:href="zookeys-1095-043-g012.jpg" position="float" orientation="portrait" xlink:type="simple" id="oo_672174.jpg"><uri content-type="original_file" xlink:type="simple">https://binary.pensoft.net/fig/672174</uri></graphic></fig><p>Colouration as in Fig. <xref ref-type="fig" rid="F12">12</xref>. Carapace, chelicerae, endites, and labium reddish brown. Sternum yellow. Palpal tibia with one clear round dark brown patch. Legs yellow to dark brown, with numerous dark brown patches on femora and tibiae. Abdomen reddish brown, dorsally with numerous pale brown dots, without setae on those dots.</p><p>Epigyne (Fig. <xref ref-type="fig" rid="F13">13</xref>). Epigynal plate sub-trapezoidal, 1.3 × wider than long. Copulatory openings (<italic><abbrev xmlns:xlink="http://www.w3.org/1999/xlink" xlink:title="copulatory openings" id="ABBRID0EDFCI" xlink:type="simple">CO</abbrev></italic>) oriented horizontally separated by nearly 1/3 of their width. Membranous sacs (<italic><abbrev xmlns:xlink="http://www.w3.org/1999/xlink" xlink:title="membranous sac" id="ABBRID0EIFCI" xlink:type="simple">MS</abbrev></italic>) transparent, located anteriorly, covering 2/3 of epigynal plate, touching each other. Glandular appendages of membranous sac (<italic><abbrev xmlns:xlink="http://www.w3.org/1999/xlink" xlink:title="glandular appendage" id="ABBRID0ENFCI" xlink:type="simple">GA</abbrev></italic>) spherical, short, as long as 1/3–1/2 width of spermatheca (<italic><abbrev xmlns:xlink="http://www.w3.org/1999/xlink" xlink:title="spermatheca" id="ABBRID0ESFCI" xlink:type="simple">SP</abbrev></italic>). Spermathecae oval, slightly separated by 1/3 of its width. Fertilisation ducts (<italic><abbrev xmlns:xlink="http://www.w3.org/1999/xlink" xlink:title="fertilisation duct" id="ABBRID0EXFCI" xlink:type="simple">FD</abbrev></italic>) gramineous leaf-shaped, as long as spermathecae, directed laterally.</p><fig id="F13" position="float" orientation="portrait"><object-id xmlns:xlink="http://www.w3.org/1999/xlink" content-type="doi" xlink:type="simple">10.3897/zookeys.1095.72829.figure13</object-id><object-id xmlns:xlink="http://www.w3.org/1999/xlink" content-type="arpha" xlink:type="simple">3EAD973C-D309-56FD-8CC1-A91A751C8698</object-id><label>Figure 13.</label><caption><p><italic><tp:taxon-name><tp:taxon-name-part taxon-name-part-type="genus" reg="Stephanopis">Stephanopis</tp:taxon-name-part><tp:taxon-name-part taxon-name-part-type="species" reg="xiangzhouica">xiangzhouica</tp:taxon-name-part></tp:taxon-name></italic> sp. nov., female epigyne, holotype. <bold>A</bold> ventral view <bold>B</bold> dorsal view. Abbreviations: <abbrev xmlns:xlink="http://www.w3.org/1999/xlink" xlink:title="copulatory openings" id="ABBRID0ESGCI" xlink:type="simple">CO</abbrev> – copulatory opening, <abbrev xmlns:xlink="http://www.w3.org/1999/xlink" xlink:title="fertilisation duct" id="ABBRID0EWGCI" xlink:type="simple">FD</abbrev> – fertilisation duct, <abbrev xmlns:xlink="http://www.w3.org/1999/xlink" xlink:title="glandular appendage" id="ABBRID0E1GCI" xlink:type="simple">GA</abbrev> – glandular appendage, <abbrev xmlns:xlink="http://www.w3.org/1999/xlink" xlink:title="membranous sac" id="ABBRID0E5GCI" xlink:type="simple">MS</abbrev> – membranous sac, <abbrev xmlns:xlink="http://www.w3.org/1999/xlink" xlink:title="spermatheca" id="ABBRID0ECHCI" xlink:type="simple">SP</abbrev> – spermatheca. Scale bars: 0.1 mm.</p></caption><graphic xmlns:xlink="http://www.w3.org/1999/xlink" xlink:href="zookeys-1095-043-g013.jpg" position="float" orientation="portrait" xlink:type="simple" id="oo_672175.jpg"><uri content-type="original_file" xlink:type="simple">https://binary.pensoft.net/fig/672175</uri></graphic></fig><p><bold>Male.</bold> unknown.</p></tp:treatment-sec><tp:treatment-sec sec-type="distribution" id="SECID0EPHCI"><title>Distribution.</title><p>Known only from the type locality in Jiangxi Province of China (Fig. <xref ref-type="fig" rid="F17">17</xref>).</p></tp:treatment-sec><tp:treatment-sec><!--Section generated to contain objects referenced in tp:taxon-treatment.--><fig id="F17" position="float" orientation="portrait"><object-id xmlns:xlink="http://www.w3.org/1999/xlink" content-type="doi" xlink:type="simple">10.3897/zookeys.1095.72829.figure17</object-id><object-id xmlns:xlink="http://www.w3.org/1999/xlink" content-type="arpha" xlink:type="simple">1D1910A4-6B30-5C0F-846E-18D56C6BFC1B</object-id><label>Figure 17.</label><caption><p>The location of the Jinggang Mountain National Nature Reserve in China indicated by a large black dot.</p></caption><graphic xmlns:xlink="http://www.w3.org/1999/xlink" xlink:href="zookeys-1095-043-g017.jpg" position="float" orientation="portrait" xlink:type="simple" id="oo_672179.jpg"><uri content-type="original_file" xlink:type="simple">https://binary.pensoft.net/fig/672179</uri></graphic></fig></tp:treatment-sec><ref-list><ref id="B11"><mixed-citation xmlns:xlink="http://www.w3.org/1999/xlink" xlink:type="simple"><person-group><name name-style="western"><surname>Machado</surname><given-names>M</given-names></name><name name-style="western"><surname>Teixeira</surname><given-names>RA</given-names></name><name name-style="western"><surname>Milledge</surname><given-names>GA</given-names></name></person-group> (<year>2019</year>) <article-title>On the Australian bark crab spider genus <italic><tp:taxon-name><tp:taxon-name-part taxon-name-part-type="genus">Stephanopis</tp:taxon-name-part></tp:taxon-name></italic>: taxonomic review and description of seven new species (<tp:taxon-name><tp:taxon-name-part taxon-name-part-type="genus">Araneae</tp:taxon-name-part></tp:taxon-name>: <tp:taxon-name><tp:taxon-name-part taxon-name-part-type="genus">Thomisidae</tp:taxon-name-part></tp:taxon-name>: <tp:taxon-name><tp:taxon-name-part taxon-name-part-type="subfamily">Stephanopinae</tp:taxon-name-part></tp:taxon-name>).</article-title><source>Records of the Australian Museum</source><volume>71</volume>(<issue>6</issue>): <fpage>217</fpage>–<lpage>276</lpage>. <ext-link xlink:href="10.3853/j.2201-4349.71.2019.1698" ext-link-type="doi" xlink:type="simple">https://doi.org/10.3853/j.2201-4349.71.2019.1698</ext-link></mixed-citation></ref></ref-list></tp:taxon-treatment>
