# Supplementary material for: ﻿Crab spiders (Araneae, Thomisidae) of Jinggang Mountain National Nature Reserve, Jiangxi Province, China
Source: Zookeys. 2022 Apr 13;1095:43–74. doi: 10.3897/zookeys.1095.72829 (PMC9021149; doi:10.3897/zookeys.1095.72829)
Supplement: XML Treatment for Xysticus lesserti [file zookeys.1095.72829-treatment15.xml]

<!DOCTYPE tp:taxon-treatment
  PUBLIC "-//TaxonX//DTD Taxonomic Treatment Publishing DTD v0 20100105//EN" "tax-treatment-NSO.dtd">
<tp:taxon-treatment xmlns:tp="http://www.plazi.org/taxpub"><tp:treatment-meta><kwd-group><label>Taxon classification</label><kwd>
                  <named-content content-type="kingdom">Animalia</named-content>
                </kwd><kwd>
                  <named-content content-type="order">Araneae</named-content>
                </kwd><kwd>
                  <named-content content-type="family">Thomisidae</named-content>
                </kwd></kwd-group><mixed-citation publication-type="journal"><person-group><name><surname>Liu</surname><given-names>Ke-Ke</given-names></name><name><surname>Ying</surname><given-names>Yuan-hao</given-names></name><name><surname>Fomichev</surname><given-names>Alexander A.</given-names></name><name><surname>Zhao</surname><given-names>Dan-chen</given-names></name><name><surname>Li</surname><given-names>Wen-hui</given-names></name><name><surname>Xiao</surname><given-names>Yong-hong</given-names></name><name><surname>Xu</surname><given-names>Xiang</given-names></name></person-group><article-title>﻿Crab spiders (<tp:taxon-name><tp:taxon-name-part taxon-name-part-type="genus" reg="Araneae">Araneae</tp:taxon-name-part></tp:taxon-name>, <tp:taxon-name><tp:taxon-name-part taxon-name-part-type="genus" reg="Thomisidae">Thomisidae</tp:taxon-name-part></tp:taxon-name>) of Jinggang Mountain National Nature Reserve, Jiangxi Province, China</article-title><source>Zookeys</source><day>13</day><month>04</month><year>2022</year><volume>1095</volume><fpage>43</fpage><lpage>74</lpage><pub-id pub-id-type="doi">10.3897/zookeys.1095.72829</pub-id></mixed-citation></tp:treatment-meta><tp:nomenclature><label>﻿</label><tp:taxon-name>
                <object-id xmlns:xlink="http://www.w3.org/1999/xlink" content-type="arpha" xlink:type="simple">FC3EB2E1-AD4E-5154-90EF-4BAF210FB38B</object-id>
                <tp:taxon-name-part taxon-name-part-type="genus" reg="Xysticus">Xysticus</tp:taxon-name-part>
                <tp:taxon-name-part taxon-name-part-type="species" reg="lesserti">lesserti</tp:taxon-name-part>
              </tp:taxon-name><tp:taxon-authority>Schenkel, 1963</tp:taxon-authority><xref ref-type="fig" rid="F14">Figs 14</xref><xref ref-type="fig" rid="F15">, 15</xref><xref ref-type="fig" rid="F16">, 16</xref><tp:nomenclature-citation-list><tp:nomenclature-citation><tp:taxon-name>
                    <tp:taxon-name-part taxon-name-part-type="genus" reg="Xysticus">Xysticus</tp:taxon-name-part>
                    <tp:taxon-name-part taxon-name-part-type="species" reg="lesserti">lesserti</tp:taxon-name-part>
                  </tp:taxon-name><comment>Schenkel, 1963: 219, fig. 124a–c (♂); <xref ref-type="bibr" rid="B12">Marusik and Omelko 2014</xref>: 280, figs 15–17, 24 (♂).</comment></tp:nomenclature-citation></tp:nomenclature-citation-list></tp:nomenclature><tp:treatment-sec sec-type="material" id="SECID0E5LCI"><title>Material examined.</title><p>China, Jiangxi Province: 1 ♀, Ji’an City, Jinggangshan County Level City, Jinggang Mountain National Nature Reserve, Ciping Town, Xiazhuang Village, Zhushachong Forest Farm, <named-content xmlns:xlink="http://www.w3.org/1999/xlink" content-type="dwc:verbatimCoordinates" xlink:type="simple"><named-content content-type="geo-json" specific-use="{&#34;type&#34;:&#34;Point&#34;,&#34;coordinates&#34;:[114.189000,26.551000]}" id="NCID0EHMCI" xlink:type="simple">26°33'3.6"N, 114°11'20.4"E</named-content></named-content>, 630 m, 4.X.2014, K. Liu et al. leg.; 1 ♀, Ciping Town, Tongmuling, <named-content xmlns:xlink="http://www.w3.org/1999/xlink" content-type="dwc:verbatimCoordinates" xlink:type="simple"><named-content content-type="geo-json" specific-use="{&#34;type&#34;:&#34;Point&#34;,&#34;coordinates&#34;:[114.196000,26.620000]}" id="NCID0EPMCI" xlink:type="simple">26°37'12"N, 114°11'45.6"E</named-content></named-content>, 780 m, 2.VIII.2014, Ke-ke Liu et al. leg.; 1 ♀, Ciping Town, Xiaojing Village, <named-content xmlns:xlink="http://www.w3.org/1999/xlink" content-type="dwc:verbatimCoordinates" xlink:type="simple"><named-content content-type="geo-json" specific-use="{&#34;type&#34;:&#34;Point&#34;,&#34;coordinates&#34;:[114.137000,26.589000]}" id="NCID0EXMCI" xlink:type="simple">26°35'20.4"N, 114°8'13.2"E</named-content></named-content>, 913 m, 2.VIII.2014, K. Liu et al. leg.; 1 ♀, Ciping Town, Dajing Village, General of forest, <named-content xmlns:xlink="http://www.w3.org/1999/xlink" content-type="dwc:verbatimCoordinates" xlink:type="simple"><named-content content-type="geo-json" specific-use="{&#34;type&#34;:&#34;Point&#34;,&#34;coordinates&#34;:[114.125000,26.566000]}" id="NCID0E6MCI" xlink:type="simple">26.566°N, 114.125°E</named-content></named-content>, 922 m, 13.VII.2014, K. Liu et al. leg.; 1 ♂, 1 ♀, Ciping Town, Dajing Village, <named-content xmlns:xlink="http://www.w3.org/1999/xlink" content-type="dwc:verbatimCoordinates" xlink:type="simple"><named-content content-type="geo-json" specific-use="{&#34;type&#34;:&#34;Point&#34;,&#34;coordinates&#34;:[114.122244,26.556028]}" id="NCID0EHNCI" xlink:type="simple">26°33'21.70"N, 114°07'20.08"E</named-content></named-content>, 906 m, 31.VII.2019, K. Liu et al. leg.; 1 ♀, Dongshang Town, Jiangshan Village, Qilichuan, <named-content xmlns:xlink="http://www.w3.org/1999/xlink" content-type="dwc:verbatimCoordinates" xlink:type="simple"><named-content content-type="geo-json" specific-use="{&#34;type&#34;:&#34;Point&#34;,&#34;coordinates&#34;:[113.865442,26.771919]}" id="NCID0EPNCI" xlink:type="simple">26°46'18.91"N, 113°51'55.59"E</named-content></named-content>, 666 m, 30.VII.2019, other data as previous; 1 ♀, <named-content xmlns:xlink="http://www.w3.org/1999/xlink" content-type="dwc:verbatimCoordinates" xlink:type="simple"><named-content content-type="geo-json" specific-use="{&#34;type&#34;:&#34;Point&#34;,&#34;coordinates&#34;:[113.867453,26.773258]}" id="NCID0EXNCI" xlink:type="simple">26°46'23.73"N, 113°52'02.83"E</named-content></named-content>, 665 m, K. Liu et al. leg.; 2 ♂, Longshi Town, Bashang Village, <named-content xmlns:xlink="http://www.w3.org/1999/xlink" content-type="dwc:verbatimCoordinates" xlink:type="simple"><named-content content-type="geo-json" specific-use="{&#34;type&#34;:&#34;Point&#34;,&#34;coordinates&#34;:[114.076483,26.666192]}" id="NCID0E6NCI" xlink:type="simple">26°39'58.29"N, 114°04'35.34"E</named-content></named-content>, 491 m, 29.VII.2019, K. Liu et al. leg.; 1 ♀, Suichuan County, Gaoping Town, Gaoping Bus Station, <named-content xmlns:xlink="http://www.w3.org/1999/xlink" content-type="dwc:verbatimCoordinates" xlink:type="simple"><named-content content-type="geo-json" specific-use="{&#34;type&#34;:&#34;Point&#34;,&#34;coordinates&#34;:[114.117444,26.047111]}" id="NCID0EHOCI" xlink:type="simple">26°02'49.6"N, 114°07'2.8"E</named-content></named-content>, 482 m, 1.VIII.2019, K. Liu et al. leg.; 1 ♀, Ciping Town, Wuzhifeng Scenic Spot, <named-content xmlns:xlink="http://www.w3.org/1999/xlink" content-type="dwc:verbatimCoordinates" xlink:type="simple"><named-content content-type="geo-json" specific-use="{&#34;type&#34;:&#34;Point&#34;,&#34;coordinates&#34;:[114.152947,26.546731]}" id="NCID0EPOCI" xlink:type="simple">26°32'48.23"N, 114°09'10.61"E</named-content></named-content>, 811 m, 2.X.2018, K. Liu et al. leg.</p></tp:treatment-sec><tp:treatment-sec sec-type="comments" id="SECID0EUOCI"><title>Comments.</title><p>The female of this species has remained undescribed till now and the male was confused with <italic><tp:taxon-name><tp:taxon-name-part taxon-name-part-type="genus" reg="Xysticus">X.</tp:taxon-name-part><tp:taxon-name-part taxon-name-part-type="species" reg="kurilenis">kurilenis</tp:taxon-name-part></tp:taxon-name></italic> Strand, 1907 in the past until <xref ref-type="bibr" rid="B12">Marusik and Omelko (2014)</xref> revealed some differences between these two species based on comparisons of the holotype of <italic><tp:taxon-name><tp:taxon-name-part taxon-name-part-type="genus" reg="Xysticus">X.</tp:taxon-name-part><tp:taxon-name-part taxon-name-part-type="species" reg="lesserti">lesserti</tp:taxon-name-part></tp:taxon-name></italic> and specimens of <italic><tp:taxon-name><tp:taxon-name-part taxon-name-part-type="genus" reg="Xysticus">X.</tp:taxon-name-part><tp:taxon-name-part taxon-name-part-type="species" reg="kurilenis">kurilenis</tp:taxon-name-part></tp:taxon-name></italic> from the Kuril Islands. Several specimens of both sexes of <italic><tp:taxon-name><tp:taxon-name-part taxon-name-part-type="genus" reg="Xysticus">X.</tp:taxon-name-part><tp:taxon-name-part taxon-name-part-type="species" reg="lesserti">lesserti</tp:taxon-name-part></tp:taxon-name></italic> were collected in the Jinggang Mountain National Nature Reserve including one pair which was in copula. Thus, collected females are considered by us as belonging to this species.</p></tp:treatment-sec><tp:treatment-sec sec-type="diagnosis" id="SECID0EKQCI"><title>Diagnosis.</title><p>The female of this species is similar to that of <italic><tp:taxon-name><tp:taxon-name-part taxon-name-part-type="genus" reg="Xysticus">X.</tp:taxon-name-part><tp:taxon-name-part taxon-name-part-type="species" reg="kurilensis">kurilensis</tp:taxon-name-part></tp:taxon-name></italic> in having two large oval atria (<italic>At</italic>) divided by septum (<italic><abbrev xmlns:xlink="http://www.w3.org/1999/xlink" xlink:title="septum" id="ABBRID0EDRCI" xlink:type="simple">Se</abbrev></italic>). Female of <italic><tp:taxon-name><tp:taxon-name-part taxon-name-part-type="genus" reg="Xysticus">X.</tp:taxon-name-part><tp:taxon-name-part taxon-name-part-type="species" reg="lesserti">lesserti</tp:taxon-name-part></tp:taxon-name></italic> can be differentiated from those of sibling species by touching atria (vs. not touching) (cf. Fig. <xref ref-type="fig" rid="F14">14C</xref> and <xref ref-type="bibr" rid="B5">Kim and Lee 2012</xref>: fig. 21–4H). The male of <italic><tp:taxon-name><tp:taxon-name-part taxon-name-part-type="genus" reg="Xysticus">X.</tp:taxon-name-part><tp:taxon-name-part taxon-name-part-type="species" reg="lesserti">lesserti</tp:taxon-name-part></tp:taxon-name></italic> is also very similar to those of <italic><tp:taxon-name><tp:taxon-name-part taxon-name-part-type="genus" reg="Xysticus">X.</tp:taxon-name-part><tp:taxon-name-part taxon-name-part-type="species" reg="kurilensis">kurilensis</tp:taxon-name-part></tp:taxon-name></italic>, but can be distinguished by the median apophysis (<italic><abbrev xmlns:xlink="http://www.w3.org/1999/xlink" xlink:title="median apophysis" id="ABBRID0ERSCI" xlink:type="simple">MA</abbrev></italic>) reaching the sub-apex of the basal tegular apophysis (<italic>BTA</italic>) in ventral view (vs. not reaching the sub-apex of the conductor) (cf. Fig. <xref ref-type="fig" rid="F15">15D</xref> and <xref ref-type="bibr" rid="B12">Marusik and Omelko 2014</xref>: fig. 18).</p><fig id="F14" position="float" orientation="portrait"><object-id xmlns:xlink="http://www.w3.org/1999/xlink" content-type="doi" xlink:type="simple">10.3897/zookeys.1095.72829.figure14</object-id><object-id xmlns:xlink="http://www.w3.org/1999/xlink" content-type="arpha" xlink:type="simple">6BC93B05-B66A-5875-883D-F612C0D1C48F</object-id><label>Figure 14.</label><caption><p><italic><tp:taxon-name><tp:taxon-name-part taxon-name-part-type="genus" reg="Xysticus">Xysticus</tp:taxon-name-part><tp:taxon-name-part taxon-name-part-type="species" reg="lesserti">lesserti</tp:taxon-name-part></tp:taxon-name></italic> Schenkel, 1963, female. <bold>A</bold> habitus, dorsal view <bold>B</bold> same, ventral view <bold>C</bold> epigyne, ventral view <bold>D</bold> same, dorsal view. Abbreviations: <abbrev xmlns:xlink="http://www.w3.org/1999/xlink" xlink:title="atrium" id="ABBRID0EDUCI" xlink:type="simple">At</abbrev> – atrium, <abbrev xmlns:xlink="http://www.w3.org/1999/xlink" xlink:title="copulatory duct" id="ABBRID0EMUCI" xlink:type="simple">CD</abbrev> – copulatory duct, <abbrev xmlns:xlink="http://www.w3.org/1999/xlink" xlink:title="copulatory openings" id="ABBRID0EQUCI" xlink:type="simple">CO</abbrev> – copulatory opening, <abbrev xmlns:xlink="http://www.w3.org/1999/xlink" xlink:title="fertilisation duct" id="ABBRID0EUUCI" xlink:type="simple">FD</abbrev> – fertilisation duct, <abbrev xmlns:xlink="http://www.w3.org/1999/xlink" xlink:title="septum" id="ABBRID0EYUCI" xlink:type="simple">Se</abbrev> –septum, <abbrev xmlns:xlink="http://www.w3.org/1999/xlink" xlink:title="spermatheca" id="ABBRID0E3UCI" xlink:type="simple">SP</abbrev> – spermatheca. Scale bars: 1 mm (<bold>A, B</bold>), 0.1 mm (<bold>C, D</bold>).</p></caption><graphic xmlns:xlink="http://www.w3.org/1999/xlink" xlink:href="zookeys-1095-043-g014.jpg" position="float" orientation="portrait" xlink:type="simple" id="oo_672176.jpg"><uri content-type="original_file" xlink:type="simple">https://binary.pensoft.net/fig/672176</uri></graphic></fig></tp:treatment-sec><tp:treatment-sec sec-type="description" id="SECID0EJVCI"><title>Description.</title><p><bold>Female.</bold> Habitus as in Fig. <xref ref-type="fig" rid="F14">14A, B</xref>. Total length 4.23. Carapace: 1.82 long, 1.81 wide. Eye sizes and interdistances: <abbrev xmlns:xlink="http://www.w3.org/1999/xlink" xlink:title="anterior median eye" id="ABBRID0EVVCI" xlink:type="simple">AME</abbrev> 0.12, <abbrev xmlns:xlink="http://www.w3.org/1999/xlink" xlink:title="anterior lateral eye" id="ABBRID0EZVCI" xlink:type="simple">ALE</abbrev> 0.24, <abbrev xmlns:xlink="http://www.w3.org/1999/xlink" xlink:title="posterior median eye" id="ABBRID0E4VCI" xlink:type="simple">PME</abbrev> 0.12, <abbrev xmlns:xlink="http://www.w3.org/1999/xlink" xlink:title="posterior lateral eye" id="ABBRID0EBWCI" xlink:type="simple">PLE</abbrev> 0.24, <abbrev xmlns:xlink="http://www.w3.org/1999/xlink" xlink:title="anterior median eye" id="ABBRID0EFWCI" xlink:type="simple">AME</abbrev>–<abbrev xmlns:xlink="http://www.w3.org/1999/xlink" xlink:title="anterior median eye" id="ABBRID0EJWCI" xlink:type="simple">AME</abbrev> 0.48, <abbrev xmlns:xlink="http://www.w3.org/1999/xlink" xlink:title="anterior median eye" id="ABBRID0ENWCI" xlink:type="simple">AME</abbrev>–<abbrev xmlns:xlink="http://www.w3.org/1999/xlink" xlink:title="anterior lateral eye" id="ABBRID0ERWCI" xlink:type="simple">ALE</abbrev> 0.28, <abbrev xmlns:xlink="http://www.w3.org/1999/xlink" xlink:title="posterior median eye" id="ABBRID0EVWCI" xlink:type="simple">PME</abbrev>–<abbrev xmlns:xlink="http://www.w3.org/1999/xlink" xlink:title="posterior median eye" id="ABBRID0EZWCI" xlink:type="simple">PME</abbrev> 0.51, <abbrev xmlns:xlink="http://www.w3.org/1999/xlink" xlink:title="posterior median eye" id="ABBRID0E4WCI" xlink:type="simple">PME</abbrev>–<abbrev xmlns:xlink="http://www.w3.org/1999/xlink" xlink:title="posterior lateral eye" id="ABBRID0EBXCI" xlink:type="simple">PLE</abbrev> 0.56, <abbrev xmlns:xlink="http://www.w3.org/1999/xlink" xlink:title="anterior median eye" id="ABBRID0EFXCI" xlink:type="simple">AME</abbrev>–<abbrev xmlns:xlink="http://www.w3.org/1999/xlink" xlink:title="posterior median eye" id="ABBRID0EJXCI" xlink:type="simple">PME</abbrev> 0.39, <abbrev xmlns:xlink="http://www.w3.org/1999/xlink" xlink:title="anterior median eye" id="ABBRID0ENXCI" xlink:type="simple">AME</abbrev>–<abbrev xmlns:xlink="http://www.w3.org/1999/xlink" xlink:title="posterior lateral eye" id="ABBRID0ERXCI" xlink:type="simple">PLE</abbrev> 0.87, <abbrev xmlns:xlink="http://www.w3.org/1999/xlink" xlink:title="anterior lateral eye" id="ABBRID0EVXCI" xlink:type="simple">ALE</abbrev>–<abbrev xmlns:xlink="http://www.w3.org/1999/xlink" xlink:title="anterior lateral eye" id="ABBRID0EZXCI" xlink:type="simple">ALE</abbrev> 1.25, <abbrev xmlns:xlink="http://www.w3.org/1999/xlink" xlink:title="posterior lateral eye" id="ABBRID0E4XCI" xlink:type="simple">PLE</abbrev>–<abbrev xmlns:xlink="http://www.w3.org/1999/xlink" xlink:title="posterior lateral eye" id="ABBRID0EBYCI" xlink:type="simple">PLE</abbrev> 1.82, <abbrev xmlns:xlink="http://www.w3.org/1999/xlink" xlink:title="anterior lateral eye" id="ABBRID0EFYCI" xlink:type="simple">ALE</abbrev>–<abbrev xmlns:xlink="http://www.w3.org/1999/xlink" xlink:title="posterior lateral eye" id="ABBRID0EJYCI" xlink:type="simple">PLE</abbrev> 0.39. <abbrev xmlns:xlink="http://www.w3.org/1999/xlink" xlink:title="median ocular area" id="ABBRID0ENYCI" xlink:type="simple">MOA</abbrev> 0.62 long, front width 0.71, back width 0.77. Chelicerae toothless. Abdomen (Fig. <xref ref-type="fig" rid="F12">12A, B</xref>): 2.05 long, 2.19 wide, with numerous depressed patches. Leg measurements: I 5.39 (1.71, 0.81, 1.28, 1.05, 0.54); II 5.59 (1.70, 0.87, 1.30, 1.12, 0.6); III 3.36 (1.18, 0.44, 0.79, 0.55, 0.40); IV 4.03 (1.17, 0.60, 0.95, 0.75, 0.56). Leg spination: I <abbrev xmlns:xlink="http://www.w3.org/1999/xlink" xlink:title="femur" id="ABBRID0EVYCI" xlink:type="simple">Fe</abbrev>: d1, p4; <abbrev xmlns:xlink="http://www.w3.org/1999/xlink" xlink:title="tibia" id="ABBRID0EZYCI" xlink:type="simple">Ti</abbrev>: p3, v11; <abbrev xmlns:xlink="http://www.w3.org/1999/xlink" xlink:title="metatarsus" id="ABBRID0E4YCI" xlink:type="simple">Mt</abbrev>: p3, r2, v11; II <abbrev xmlns:xlink="http://www.w3.org/1999/xlink" xlink:title="femur" id="ABBRID0EBZCI" xlink:type="simple">Fe</abbrev>: d1; <abbrev xmlns:xlink="http://www.w3.org/1999/xlink" xlink:title="tibia" id="ABBRID0EFZCI" xlink:type="simple">Ti</abbrev>: p3, r1, v10; <abbrev xmlns:xlink="http://www.w3.org/1999/xlink" xlink:title="metatarsus" id="ABBRID0EJZCI" xlink:type="simple">Mt</abbrev>: p3, r2, v10; III <abbrev xmlns:xlink="http://www.w3.org/1999/xlink" xlink:title="femur" id="ABBRID0ENZCI" xlink:type="simple">Fe</abbrev>: d1; <abbrev xmlns:xlink="http://www.w3.org/1999/xlink" xlink:title="tibia" id="ABBRID0ERZCI" xlink:type="simple">Ti</abbrev>: p2, v5; <abbrev xmlns:xlink="http://www.w3.org/1999/xlink" xlink:title="metatarsus" id="ABBRID0EVZCI" xlink:type="simple">Mt</abbrev>: p2, r1, v4; IV: <abbrev xmlns:xlink="http://www.w3.org/1999/xlink" xlink:title="femur" id="ABBRID0EZZCI" xlink:type="simple">Fe</abbrev>: d1; Pa: d2; <abbrev xmlns:xlink="http://www.w3.org/1999/xlink" xlink:title="tibia" id="ABBRID0E4ZCI" xlink:type="simple">Ti</abbrev>: d1, p2, v2; <abbrev xmlns:xlink="http://www.w3.org/1999/xlink" xlink:title="metatarsus" id="ABBRID0EB1CI" xlink:type="simple">Mt</abbrev>: p2, r1, v3.</p><p>Colouration (Fig. <xref ref-type="fig" rid="F14">14A, B</xref>). Carapace reddish brown with dark mottling, medially with broad pale yellow stripe extending from <abbrev xmlns:xlink="http://www.w3.org/1999/xlink" xlink:title="posterior median eye" id="ABBRID0EL1CI" xlink:type="simple">PME</abbrev> to posterior edge. Chelicerae, endites, and labium reddish yellow. Sternum yellow, with numerous dark brown spots. Legs: I and II darker than III and IV; femora I–IV dorsally with reddish brown stripes, other segments yellowish to dark brown, with dark brown spots. Abdomen with grey oval patten, sub-medially with two indistinct transverse whitish stripes.</p><p>Epigyne (Fig. <xref ref-type="fig" rid="F14">14C, D</xref>). Epigyne approximately as long as wide. Anteriorly with two atria (<italic>At</italic>) separated by the septum (<italic><abbrev xmlns:xlink="http://www.w3.org/1999/xlink" xlink:title="septum" id="ABBRID0E41CI" xlink:type="simple">Se</abbrev></italic>). Copulatory openings (<italic><abbrev xmlns:xlink="http://www.w3.org/1999/xlink" xlink:title="copulatory openings" id="ABBRID0EC2CI" xlink:type="simple">CO</abbrev></italic>) located in the anterior part of atria, hidden by sclerotised anterior margins of atria. Spermathecae (<italic><abbrev xmlns:xlink="http://www.w3.org/1999/xlink" xlink:title="spermatheca" id="ABBRID0EH2CI" xlink:type="simple">SP</abbrev></italic>) kidney-shaped, with several constrictions. Fertilisation duct (<italic><abbrev xmlns:xlink="http://www.w3.org/1999/xlink" xlink:title="fertilisation duct" id="ABBRID0EM2CI" xlink:type="simple">FD</abbrev></italic>) short, as long as width of the spermatheca in its posterior part, directed laterally.</p><p><bold>Male.</bold> Habitus as in Fig. <xref ref-type="fig" rid="F15">15A, B</xref>. As in female, except as noted. Total length 3.07. Carapace: 1.80 long, 1.56 wide, with a few strong setae around eye area. Eye sizes and interdistances: <abbrev xmlns:xlink="http://www.w3.org/1999/xlink" xlink:title="anterior median eye" id="ABBRID0EY2CI" xlink:type="simple">AME</abbrev> 0.12, <abbrev xmlns:xlink="http://www.w3.org/1999/xlink" xlink:title="anterior lateral eye" id="ABBRID0E32CI" xlink:type="simple">ALE</abbrev> 0.27, <abbrev xmlns:xlink="http://www.w3.org/1999/xlink" xlink:title="posterior median eye" id="ABBRID0EA3CI" xlink:type="simple">PME</abbrev> 0.13, <abbrev xmlns:xlink="http://www.w3.org/1999/xlink" xlink:title="posterior lateral eye" id="ABBRID0EE3CI" xlink:type="simple">PLE</abbrev> 0.22, <abbrev xmlns:xlink="http://www.w3.org/1999/xlink" xlink:title="anterior median eye" id="ABBRID0EI3CI" xlink:type="simple">AME</abbrev>–<abbrev xmlns:xlink="http://www.w3.org/1999/xlink" xlink:title="anterior median eye" id="ABBRID0EM3CI" xlink:type="simple">AME</abbrev> 0.36, <abbrev xmlns:xlink="http://www.w3.org/1999/xlink" xlink:title="anterior median eye" id="ABBRID0EQ3CI" xlink:type="simple">AME</abbrev>–<abbrev xmlns:xlink="http://www.w3.org/1999/xlink" xlink:title="anterior lateral eye" id="ABBRID0EU3CI" xlink:type="simple">ALE</abbrev> 0.22, <abbrev xmlns:xlink="http://www.w3.org/1999/xlink" xlink:title="posterior median eye" id="ABBRID0EY3CI" xlink:type="simple">PME</abbrev>–<abbrev xmlns:xlink="http://www.w3.org/1999/xlink" xlink:title="posterior median eye" id="ABBRID0E33CI" xlink:type="simple">PME</abbrev> 0.39, <abbrev xmlns:xlink="http://www.w3.org/1999/xlink" xlink:title="posterior median eye" id="ABBRID0EA4CI" xlink:type="simple">PME</abbrev>–<abbrev xmlns:xlink="http://www.w3.org/1999/xlink" xlink:title="posterior lateral eye" id="ABBRID0EE4CI" xlink:type="simple">PLE</abbrev> 0.46, <abbrev xmlns:xlink="http://www.w3.org/1999/xlink" xlink:title="anterior median eye" id="ABBRID0EI4CI" xlink:type="simple">AME</abbrev>–<abbrev xmlns:xlink="http://www.w3.org/1999/xlink" xlink:title="posterior median eye" id="ABBRID0EM4CI" xlink:type="simple">PME</abbrev> 0.29, <abbrev xmlns:xlink="http://www.w3.org/1999/xlink" xlink:title="anterior median eye" id="ABBRID0EQ4CI" xlink:type="simple">AME</abbrev>–<abbrev xmlns:xlink="http://www.w3.org/1999/xlink" xlink:title="posterior lateral eye" id="ABBRID0EU4CI" xlink:type="simple">PLE</abbrev> 0.71, <abbrev xmlns:xlink="http://www.w3.org/1999/xlink" xlink:title="anterior lateral eye" id="ABBRID0EY4CI" xlink:type="simple">ALE</abbrev>–<abbrev xmlns:xlink="http://www.w3.org/1999/xlink" xlink:title="anterior lateral eye" id="ABBRID0E34CI" xlink:type="simple">ALE</abbrev> 0.99, <abbrev xmlns:xlink="http://www.w3.org/1999/xlink" xlink:title="posterior lateral eye" id="ABBRID0EA5CI" xlink:type="simple">PLE</abbrev>–<abbrev xmlns:xlink="http://www.w3.org/1999/xlink" xlink:title="posterior lateral eye" id="ABBRID0EE5CI" xlink:type="simple">PLE</abbrev> 1.30, <abbrev xmlns:xlink="http://www.w3.org/1999/xlink" xlink:title="anterior lateral eye" id="ABBRID0EI5CI" xlink:type="simple">ALE</abbrev>–<abbrev xmlns:xlink="http://www.w3.org/1999/xlink" xlink:title="posterior lateral eye" id="ABBRID0EM5CI" xlink:type="simple">PLE</abbrev> 0.35. <abbrev xmlns:xlink="http://www.w3.org/1999/xlink" xlink:title="median ocular area" id="ABBRID0EQ5CI" xlink:type="simple">MOA</abbrev> 0.51 long, front width 0.58, back width 0.69. Abdomen (Fig. <xref ref-type="fig" rid="F15">15A, B</xref>): 1.40 long, 1.43 wide, with abundant strong setae dorsally. Leg measurements: I 5.56 (1.66, 0.79, 1.13, 1.30, 0.68); II 5.36 (1.62, 0.70, 1.22, 1.20, 0.62); III 3.36 (1.18, 0.44, 0.79, 0.55, 0.40); IV 3.83 (1.17, 0.42, 0.94, 0.79, 0.51). Leg spination: I <abbrev xmlns:xlink="http://www.w3.org/1999/xlink" xlink:title="femur" id="ABBRID0EY5CI" xlink:type="simple">Fe</abbrev>: d5, p3; Pa: v1; <abbrev xmlns:xlink="http://www.w3.org/1999/xlink" xlink:title="tibia" id="ABBRID0E35CI" xlink:type="simple">Ti</abbrev>: p3, r3, v10; <abbrev xmlns:xlink="http://www.w3.org/1999/xlink" xlink:title="metatarsus" id="ABBRID0EA6CI" xlink:type="simple">Mt</abbrev>: p3, r2, v8; II <abbrev xmlns:xlink="http://www.w3.org/1999/xlink" xlink:title="femur" id="ABBRID0EE6CI" xlink:type="simple">Fe</abbrev>: d5, p3; Pa: v1; <abbrev xmlns:xlink="http://www.w3.org/1999/xlink" xlink:title="tibia" id="ABBRID0EI6CI" xlink:type="simple">Ti</abbrev>: p3, r3, v10; <abbrev xmlns:xlink="http://www.w3.org/1999/xlink" xlink:title="metatarsus" id="ABBRID0EM6CI" xlink:type="simple">Mt</abbrev>: p3, r2, v10; III <abbrev xmlns:xlink="http://www.w3.org/1999/xlink" xlink:title="femur" id="ABBRID0EQ6CI" xlink:type="simple">Fe</abbrev>: d4; Pa: d2, v1; <abbrev xmlns:xlink="http://www.w3.org/1999/xlink" xlink:title="tibia" id="ABBRID0EU6CI" xlink:type="simple">Ti</abbrev>: d2, p2, r2, v6; <abbrev xmlns:xlink="http://www.w3.org/1999/xlink" xlink:title="metatarsus" id="ABBRID0EY6CI" xlink:type="simple">Mt</abbrev>: p3, r3, v4; IV: <abbrev xmlns:xlink="http://www.w3.org/1999/xlink" xlink:title="femur" id="ABBRID0E36CI" xlink:type="simple">Fe</abbrev>: d4; Pa: d2, r1; <abbrev xmlns:xlink="http://www.w3.org/1999/xlink" xlink:title="tibia" id="ABBRID0EAADI" xlink:type="simple">Ti</abbrev>: d2, p2, r2, v6; <abbrev xmlns:xlink="http://www.w3.org/1999/xlink" xlink:title="metatarsus" id="ABBRID0EEADI" xlink:type="simple">Mt</abbrev>: p3, r3, v4.</p><fig id="F15" position="float" orientation="portrait"><object-id xmlns:xlink="http://www.w3.org/1999/xlink" content-type="doi" xlink:type="simple">10.3897/zookeys.1095.72829.figure15</object-id><object-id xmlns:xlink="http://www.w3.org/1999/xlink" content-type="arpha" xlink:type="simple">C5CAC607-C22A-588B-BC53-740A84BA163F</object-id><label>Figure 15.</label><caption><p><italic><tp:taxon-name><tp:taxon-name-part taxon-name-part-type="genus" reg="Xysticus">Xysticus</tp:taxon-name-part><tp:taxon-name-part taxon-name-part-type="species" reg="lesserti">lesserti</tp:taxon-name-part></tp:taxon-name></italic> Schenkel, 1963, male. <bold>A</bold> habitus, dorsal view <bold>B</bold> same, ventral view <bold>C</bold> palp, prolateral view <bold>D</bold> same, ventral view <bold>E</bold> same, retrolateral view. Abbreviations: <abbrev xmlns:xlink="http://www.w3.org/1999/xlink" xlink:title="basal tegular apophysis" id="ABBRID0EFBDI" xlink:type="simple">BTA</abbrev> – basal tegular apophysis, E – embolus, <abbrev xmlns:xlink="http://www.w3.org/1999/xlink" xlink:title="median apophysis" id="ABBRID0ESBDI" xlink:type="simple">MA</abbrev> – median apophysis, <abbrev xmlns:xlink="http://www.w3.org/1999/xlink" xlink:title="retrolateral tibial apophysis" id="ABBRID0EWBDI" xlink:type="simple">RTA</abbrev> – retrolateral tibial apophysis, <abbrev xmlns:xlink="http://www.w3.org/1999/xlink" xlink:title="ridge-shaped tegular process" id="ABBRID0EDCDI" xlink:type="simple">RTP</abbrev> – ridge-shaped tegular process, <abbrev xmlns:xlink="http://www.w3.org/1999/xlink" xlink:title="tutaculum" id="ABBRID0EQCDI" xlink:type="simple">Tt</abbrev> – tutaculum, <abbrev xmlns:xlink="http://www.w3.org/1999/xlink" xlink:title="ventral tibial apophysis" id="ABBRID0EUCDI" xlink:type="simple">VTA</abbrev> – ventral tibial apophysis. Scale bars: 1 mm (<bold>A, B</bold>), 0.1 mm (<bold>C–E</bold>).</p></caption><graphic xmlns:xlink="http://www.w3.org/1999/xlink" xlink:href="zookeys-1095-043-g015.jpg" position="float" orientation="portrait" xlink:type="simple" id="oo_672177.jpg"><uri content-type="original_file" xlink:type="simple">https://binary.pensoft.net/fig/672177</uri></graphic></fig><p>Palp (Figs <xref ref-type="fig" rid="F15">15C–E</xref>, <xref ref-type="fig" rid="F16">16</xref>). Tibia with two apophysis: the retrolateral one (<italic>RTA</italic>) triangular, shorter than tibia, the ventral one (<italic>VTA</italic>) square, longer than tibia. Cymbium irregularly oval, length/width ratio ~ 1.2. Tutaculum (<italic><abbrev xmlns:xlink="http://www.w3.org/1999/xlink" xlink:title="tutaculum" id="ABBRID0ELEDI" xlink:type="simple">Tt</abbrev></italic>) triangular, forming a canal. Median apophysis (<italic><abbrev xmlns:xlink="http://www.w3.org/1999/xlink" xlink:title="median apophysis" id="ABBRID0EQEDI" xlink:type="simple">MA</abbrev></italic>), strongly sclerotised, wing-shaped, its apex reaching the sub-apex of basal tegular apophysis (<italic>BTA</italic>). Basal tegular apophysis broad and stocky. Tegulum with a ridge-shaped retrolateral process (<italic>RTP</italic>). Base of the embolus (<italic>E</italic>) gradually separating from the tegulum, slightly tapering during its median portion, apex embedded in tutaculum.</p><fig id="F16" position="float" orientation="portrait"><object-id xmlns:xlink="http://www.w3.org/1999/xlink" content-type="doi" xlink:type="simple">10.3897/zookeys.1095.72829.figure16</object-id><object-id xmlns:xlink="http://www.w3.org/1999/xlink" content-type="arpha" xlink:type="simple">B59CB25E-21DB-5380-9F31-CE3D75C8AA7A</object-id><label>Figure 16.</label><caption><p>SEM micrographs of <italic><tp:taxon-name><tp:taxon-name-part taxon-name-part-type="genus" reg="Xysticus">Xysticus</tp:taxon-name-part><tp:taxon-name-part taxon-name-part-type="species" reg="lesserti">lesserti</tp:taxon-name-part></tp:taxon-name></italic> Schenkel, 1963, male palp. <bold>A</bold> prolateral view <bold>B</bold> ventral view <bold>C</bold> ventral view, slightly retrolateral <bold>D</bold> retrolateral view. Abbreviations: <abbrev xmlns:xlink="http://www.w3.org/1999/xlink" xlink:title="basal tegular apophysis" id="ABBRID0EHGDI" xlink:type="simple">BTA</abbrev> – basal tegular apophysis, E – embolus, <abbrev xmlns:xlink="http://www.w3.org/1999/xlink" xlink:title="median apophysis" id="ABBRID0EUGDI" xlink:type="simple">MA</abbrev> – median apophysis, <abbrev xmlns:xlink="http://www.w3.org/1999/xlink" xlink:title="retrolateral tibial apophysis" id="ABBRID0EYGDI" xlink:type="simple">RTA</abbrev> – retrolateral tibial apophysis, <abbrev xmlns:xlink="http://www.w3.org/1999/xlink" xlink:title="ridge-shaped tegular process" id="ABBRID0EFHDI" xlink:type="simple">RTP</abbrev> – ridge-shaped tegular process, T – tegulum, <abbrev xmlns:xlink="http://www.w3.org/1999/xlink" xlink:title="tutaculum" id="ABBRID0ESHDI" xlink:type="simple">Tt</abbrev> – tutaculum, <abbrev xmlns:xlink="http://www.w3.org/1999/xlink" xlink:title="ventral tibial apophysis" id="ABBRID0EWHDI" xlink:type="simple">VTA</abbrev> – ventral tibial apophysis. Scale bars: 0.1 mm.</p></caption><graphic xmlns:xlink="http://www.w3.org/1999/xlink" xlink:href="zookeys-1095-043-g016.jpg" position="float" orientation="portrait" xlink:type="simple" id="oo_672178.jpg"><uri content-type="original_file" xlink:type="simple">https://binary.pensoft.net/fig/672178</uri></graphic></fig></tp:treatment-sec><tp:treatment-sec sec-type="distribution" id="SECID0EIIDI"><title>Distribution.</title><p>China: Jiangxi (Fig. <xref ref-type="fig" rid="F17">17</xref>) and Guizhou Provinces (<xref ref-type="bibr" rid="B16">Schenkel 1963</xref>); Russia: Sakhalin Is., Kurile Isles (<xref ref-type="bibr" rid="B12">Marusik and Omelko 2014</xref>); Korea and Japan (<xref ref-type="bibr" rid="B17">Songand Zhu 1997</xref>).</p><fig id="F17" position="float" orientation="portrait"><object-id xmlns:xlink="http://www.w3.org/1999/xlink" content-type="doi" xlink:type="simple">10.3897/zookeys.1095.72829.figure17</object-id><object-id xmlns:xlink="http://www.w3.org/1999/xlink" content-type="arpha" xlink:type="simple">1D1910A4-6B30-5C0F-846E-18D56C6BFC1B</object-id><label>Figure 17.</label><caption><p>The location of the Jinggang Mountain National Nature Reserve in China indicated by a large black dot.</p></caption><graphic xmlns:xlink="http://www.w3.org/1999/xlink" xlink:href="zookeys-1095-043-g017.jpg" position="float" orientation="portrait" xlink:type="simple" id="oo_672179.jpg"><uri content-type="original_file" xlink:type="simple">https://binary.pensoft.net/fig/672179</uri></graphic></fig></tp:treatment-sec><tp:treatment-sec><!--Section generated to contain objects referenced in tp:taxon-treatment.--><fig id="F12" position="float" orientation="portrait"><object-id xmlns:xlink="http://www.w3.org/1999/xlink" content-type="doi" xlink:type="simple">10.3897/zookeys.1095.72829.figure12</object-id><object-id xmlns:xlink="http://www.w3.org/1999/xlink" content-type="arpha" xlink:type="simple">00E51FFD-971B-5E0B-96D1-0BE286CA2672</object-id><label>Figure 12.</label><caption><p><italic><tp:taxon-name><tp:taxon-name-part taxon-name-part-type="genus" reg="Stephanopis">Stephanopis</tp:taxon-name-part><tp:taxon-name-part taxon-name-part-type="species" reg="xiangzhouica">xiangzhouica</tp:taxon-name-part></tp:taxon-name></italic> sp. nov., female holotype. <bold>A</bold> habitus, dorsal view <bold>B</bold> same, ventral view <bold>C</bold> cephalic part, dorsal view <bold>D</bold> left chelicera, mesal view <bold>E</bold> left leg I, prolateral view <bold>F</bold> patella I, prolateral view <bold>G</bold> abdomen, dorsal view. Scale bars: 1 mm (<bold>A, B</bold>), 0.1 mm (<bold>C, D, F</bold>), 0.5 mm (<bold>E, G</bold>).</p></caption><graphic xmlns:xlink="http://www.w3.org/1999/xlink" xlink:href="zookeys-1095-043-g012.jpg" position="float" orientation="portrait" xlink:type="simple" id="oo_672174.jpg"><uri content-type="original_file" xlink:type="simple">https://binary.pensoft.net/fig/672174</uri></graphic></fig></tp:treatment-sec><ref-list><ref id="B12"><mixed-citation xmlns:xlink="http://www.w3.org/1999/xlink" xlink:type="simple"><person-group><name name-style="western"><surname>Marusik</surname><given-names>YM</given-names></name><name name-style="western"><surname>Omelko</surname><given-names>MM</given-names></name></person-group> (<year>2014</year>) <article-title>Reconsideration of <italic><tp:taxon-name><tp:taxon-name-part taxon-name-part-type="genus">Xysticus</tp:taxon-name-part></tp:taxon-name></italic> species described by Ehrenfried Schenkel from Mongolia and China in 1963 (<tp:taxon-name><tp:taxon-name-part taxon-name-part-type="genus">Araneae</tp:taxon-name-part></tp:taxon-name>: <tp:taxon-name><tp:taxon-name-part taxon-name-part-type="genus">Thomisidae</tp:taxon-name-part></tp:taxon-name>).</article-title><source>Zootaxa</source><volume>3861</volume>(<issue>3</issue>): <fpage>275</fpage>–<lpage>289</lpage>. <ext-link xlink:href="10.11646/zootaxa.3861.3.5" ext-link-type="doi" xlink:type="simple">https://doi.org/10.11646/zootaxa.3861.3.5</ext-link></mixed-citation></ref><ref id="B5"><mixed-citation xmlns:xlink="http://www.w3.org/1999/xlink" xlink:type="simple"><person-group><name name-style="western"><surname>Kim</surname><given-names>ST</given-names></name><name name-style="western"><surname>Lee</surname><given-names>SY</given-names></name></person-group> (<year>2012</year>) <article-title><tp:taxon-name><tp:taxon-name-part taxon-name-part-type="phylum">Arthropoda</tp:taxon-name-part></tp:taxon-name>: <tp:taxon-name><tp:taxon-name-part taxon-name-part-type="genus">Arachnida</tp:taxon-name-part></tp:taxon-name>: <tp:taxon-name><tp:taxon-name-part taxon-name-part-type="genus">Araneae</tp:taxon-name-part></tp:taxon-name>: <tp:taxon-name><tp:taxon-name-part taxon-name-part-type="genus">Thomisidae</tp:taxon-name-part></tp:taxon-name>. Thomisid spiders.</article-title><source>Invertebrate Fauna of Korea</source><volume>21</volume>(<issue>9</issue>): <fpage>1</fpage>–<lpage>88</lpage>.</mixed-citation></ref><ref id="B16"><mixed-citation xmlns:xlink="http://www.w3.org/1999/xlink" xlink:type="simple"><person-group><name name-style="western"><surname>Schenkel</surname><given-names>E</given-names></name></person-group> (<year>1963</year>) <article-title>Ostasiatische Spinnen aus dem Muséum d’Histoire naturelle de Paris. Mémoires du Muséum National d’Histoire Naturelle de Paris (A, Zool.</article-title><source>)</source><volume>25</volume>: <fpage>1</fpage>–<lpage>481</lpage>.</mixed-citation></ref><ref id="B17"><mixed-citation xmlns:xlink="http://www.w3.org/1999/xlink" xlink:type="simple"><person-group><name name-style="western"><surname>Song</surname><given-names>DX</given-names></name><name name-style="western"><surname>Zhu</surname><given-names>MS</given-names></name></person-group> (<year>1997</year>) <source><italic>Fauna Sinica</italic>: <italic><tp:taxon-name><tp:taxon-name-part taxon-name-part-type="genus">Arachnida</tp:taxon-name-part></tp:taxon-name></italic>: <italic><tp:taxon-name><tp:taxon-name-part taxon-name-part-type="genus">Araneae</tp:taxon-name-part></tp:taxon-name></italic>: <italic><tp:taxon-name><tp:taxon-name-part taxon-name-part-type="genus">Thomisidae</tp:taxon-name-part></tp:taxon-name></italic>, <italic><tp:taxon-name><tp:taxon-name-part taxon-name-part-type="genus">Philodromidae</tp:taxon-name-part></tp:taxon-name></italic>.</source><publisher-name>Science Press</publisher-name>, <publisher-loc>Beijing</publisher-loc>, <size units="page">259 pp</size>.</mixed-citation></ref></ref-list></tp:taxon-treatment>
